# Supplementary material for: Grain Chalkiness Is Decreased by Balancing the Synthesis of Protein and Starch in Hybrid Indica Rice Grains under Nitrogen Fertilization
Source: Foods. 2024 Mar 11;13(6):855. doi: 10.3390/foods13060855 (PMC10969101; doi:10.3390/foods13060855)
Supplement: Supplementary file 1 [file foods-13-00855-s001.zip]

Archive with 1 entries (1 files):
- foods-2865366-supplementary.xlsx
