# Supplementary material for: Grain Chalkiness Is Decreased by Balancing the Synthesis of Protein and Starch in Hybrid Indica Rice Grains under Nitrogen Fertilization
Source: Foods. 2024 Mar 11;13(6):855. doi: 10.3390/foods13060855 (PMC10969101; doi:10.3390/foods13060855)
Supplement: Supplementary file 1 [file foods-13-00855-s001.zip › foods-2865366-supplementary.xlsx]

## Sheet: 1
	2019		2020		2021				2019	2020	2021
Days	Daily average temperature	Daily rainfall	Daily average temperature	Daily rainfall	Daily average temperature	Daily rainfall			Daily average temperature after flowering
1	16.2	2.8	15.4	0	13.7	6.3		1	25.7	23.9	25
2	16.6	0	19	0	17.3	0		2	23.2	25.9	27.9
3	17.8	0	20.9	0	16.1	1.9		3	25.6	27.1	27.1
4	20.2	0	18.8	0.2	14.9	0.8		4	26.1	27.6	26.9
5	22.6	0	17	0.7	14.6	1.7		5	23.6	28.3	23.6
6	19.1	13.1	16.5	0	16.8	1.3		6	23.4	29	25.7
7	20.1	0	15.5	0	18.3	0		7	25.5	26.2	25.9
8	21.1	0	12.7	0	18.3	0		8	26.1	27.6	24.6
9	22.7	0	12.6	0	21.2	0		9	26.8	28.7	22.5
10	23.1	0	14.5	0	20.5	0.7		10	27.2	28.9	23.8
11	24.6	0	17.5	0	18.4	0.6		11	26.6	24.3	25.3
12	26.5	0	17.8	0	18.3	2.4		12	27.5	23.4	26.3
13	23.8	9.7	19.9	0	18.9	7.1		13	27.1	23.7	27.3
14	19.6	1.2	19.3	0	17.8	0		14	27.1	25.3	27.4
15	20.3	5.5	20.9	0	17.8	0		15	26.5	23.4	23.4
16	20	0.1	22.4	0	20.5	0		16	26.9	22	24.3
17	17.5	15.7	22.6	0	22.5	0		17	27.7	23.1	26.2
18	18	4.8	23.5	0	25.5	0		18	27.3	20.3	21
19	17.5	12.6	24.2	0	24.2	3		19	23.9	21.6	19.5
20	18.3	1.7	25.2	0	20.4	0.3		20	24.3	22.1	21.3
21	18	6	25	0	17.2	0.9		21	24.8	23.5	20.8
22	16.6	17.4	25.4	3.8	18.5	0		22	26.2	24.5	22.8
23	14.7	3.1	22.7	19.7	20.4	0		23	26.8	24.1	23.5
24	15.9	7.3	22.2	0	21.3	0		24	26.6	23.2	23.2
25	17.9	0	20	0	22.6	2.5		25	26.4	24.1	24.7
26	19.5	0	21	0.3	21.9	0.2		26	26.9	25.1	24.2
27	20.4	11.6	20	0.1	22.8	0.3		27	24.8	25.5	25.5
28	19.4	13.6	17.2	0	22.5	0		28	26.7	26.9	25.1
29	19.3	0	20	0.8	21.5	4.1		29	25.7	25.9	24.3
30	21.3	0.1	21.4	0	22.1	0		30	23	24.5	22.9
31	21.6	4.2	23.1	0	20.3	7.5		31	20.3	21	23.3
32	22.3	0.4	24.7	0	19.2	5.2		32	20.7	22.4	23.4
33	22.8	1.3	25.7	0	19.7	1.1		33	20.6	24.6	23.3
34	22.8	13	25.3	0	19.9	9		34	20.2	24.5	23.2
35	20.9	0.2	28	1.9	20.1	0		35	20.6	24.3	23.1
36	19.1	0	24.1	12.6	21.8	0.6		36	22.5	23	24.1
37	20.4	0	22	0.6	20.1	12.8		37	23.2	24.2	23.1
38	21.2	0	23.3	0	20.2	2.6		38	23.2	24.8	22.2
39	22.2	0.1	24.6	12.3	18.4	0.8		39	24.6	24.5	22.6
40	23.7	0	19.8	7.4	21.1	0		40	23.9	22.3	21.6
41	23.8	0	19.3	0	18.5	1.3		41	24.3	24.2	22.9
42	24.3	1.9	19.6	0	18.2	0		42	23.4	22.8	20.1
43	20.3	0.8	20.3	0	21.3	1.6		43		20.4	22.6
44	16.4	1.8	20.4	0	22.5	0		44			23.1
45	15.9	0.7	21.9	0	22.2	0		45			23.8
46	18	0	22.3	0.1	23.8	0
47	22.1	0	24.6	0	25.7	0
48	23.4	0	22.9	4.2	24.2	0
49	23.8	0	21.2	0	23.6	8.1
50	25.3	0	22.5	0	19.8	8.4
51	26	1.4	24.4	0	22.4	0
52	25.9	0	25.7	0	23.8	0
53	25.9	1.2	25.2	12.9	22.5	0
54	25.8	1.1	23.3	8.6	22.7	0
55	23.8	1.2	23.3	0	21.2	11.1
56	24.7	0	25.2	0	20.4	0.4
57	25.5	3.5	25.7	1	23.6	0
58	23.1	0	24.9	0	24.3	0
59	24.2	0	25.1	0.1	23.7	0
60	25.4	1.3	25.8	0.2	23.8	0.8
61	23.4	12.5	26.2	0	24.2	0.1
62	22.5	3.1	27.3	0.3	26	14.1
63	22.5	6.6	25.9	9.3	24	16.5
64	22.6	2.4	23.3	0.7	21.1	0
65	22.7	1.8	24.6	0	22.1	0
66	22.8	0	25.1	0.1	23.3	0
67	25.2	0	23.7	10.9	24.7	0
68	27.5	8.3	22.1	15.2	24.5	0
69	26.1	0	23.1	3.3	26.8	0
70	24.6	0.1	25.4	0	25.9	0.9
71	21.7	1.5	27.2	0	22.8	1.4
72	21.9	0.8	27.5	28.9	23.1	1.1
73	22.7	0	22.7	3.1	24.6	0
74	24	0.2	24.4	0.1	25.5	0
75	25.4	0	26	0	26.9	0
76	26.2	0	25.9	0	26.9	0
77	26.1	0	28.3	1.2	27.2	0
78	25.9	0	23.4	3	25.4	0.2
79	25.5	0	26	0	25	0
80	22.7	13.7	26.9	11.3	26.5	0.2
81	21.9	0	23.9	0	26.6	0
82	23.6	0	25.2	0.4	24.8	1.7
83	23.4	1	26	0	25.8	1.9
84	21.7	16.1	26.6	0	26.5	0.4
85	22.4	0	26.7	0	26.2	0.1
86	23.2	10.3	27	0.1	24.5	13.3
87	24.1	9.5	24.7	0.3	24.1	0.2
88	21.5	42.3	24.1	2	25.9	0.8
89	23.5	0	25.6	0	26.9	1.2
90	25.1	0	26.2	2.8	28.2	1.7
91	24.7	2.7	25.6	1	28.9	2.1
92	22.8	17.3	25.9	0.3	24.7	8.7
93	23.1	0	23.5	34.1	24.1	0.8
94	24.9	0	25.5	0	27.6	17.8
95	26.8	1	24	0.4	26	19.8
96	26.4	0	25.8	0	27.3	0
97	25.1	23.6	24.6	1.3	25.8	0
98	26.7	80.8	21.9	2.5	26.4	10.7
99	23.7	29.2	23.7	0.2	27.4	22.9
100	25.1	1.2	25.1	0	27.4	14.8
101	25.3	0.7	25.8	5.4	26.1	0
102	26.5	0	23.9	0.5	26.6	3.6
103	26.9	0	27	0	24.9	1
104	28.4	0	26.9	0	26.3	0
105	27.8	13.5	27.8	22.1	27.9	0
106	23.4	16.5	23.1	18.8	29.1	0
107	24.4	0	23.1	8.9	28.6	0
108	26.1	0	22.5	3.7	28.8	0
109	25.7	0	23.9	5.3	28.4	0
110	23.2	51	25.9	0	29.1	0
111	25.6	0	27.1	0	29.5	0
112	26.1	5.9	27.6	3.8	29.9	89.3
113	23.6	35.2	28.3	0	23.7	10.7
114	23.4	0	29	46.9	26.4	0.2
115	25.5	0	26.2	0.6	26.2	3.5
116	26.1	0.1	27.6	0	25	4
117	26.8	0	28.7	10	27.9	0
118	27.2	0	28.9	6.4	27.1	40.4
119	26.6	0	24.3	232.2	26.9	1.6
120	27.5	0	23.4	38.1	23.6	1.9
121	27.1	0.4	23.7	0.2	25.7	0
122	27.1	0	25.3	40.1	25.9	0
123	26.5	0	23.4	93	24.6	15.3
124	26.9	0	22	116.1	22.5	20
125	27.7	0	23.1	55.9	23.8	4.3
126	27.3	0.3	20.3	1	25.3	8.9
127	23.9	5.5	21.6	0.2	26.3	0
128	24.3	9.2	22.1	0	27.3	0
129	24.8	23.2	23.5	0	27.4	22.3
130	26.2	30.7	24.5	20.7	23.4	29.2
131	26.8	0	24.1	8.6	24.3	0
132	26.6	0	23.2	0	26.2	1
133	26.4	0	24.1	0	21	41.3
134	26.9	54.2	25.1	0	19.5	10.6
135	24.8	0	25.5	0	21.3	0.3
136	26.7	0	26.9	12	20.8	0.6
137	25.7	0	25.9	19.9	22.8	0.8
138	23	1.4	24.5	43.9	23.5	0.3
139	20.3	1.7	21	0.7	23.2	0.1
140	20.7	4.5	22.4	0	24.7	7.4
141	20.6	3.3	24.6	0	24.2	1.4
142	20.2	10.4	24.5	0	25.5	3.1
143	20.6	5.1	24.3	0	25.1	0
144	22.5	0	23	0.5	24.3	0.4
145	23.2	9.9	24.2	0	22.9	0.6
146	23.2	0.1	24.8	0	23.3	0.3
147	24.6	3.9	24.5	0	23.4	0
148	23.9	14.8	22.3	3	23.3	0
149	24.3	0	24.2	0.1	23.2	0
150	23.4	8.6	22.8	3.3	23.1	0
151	24.7	139.9	20.4	8.3	24.1	0.1
152	19.4	29.9	20.2	0.1	23.1	23.5
153	17.9	2	20.5	0	22.2	45.6
154	18.6	0	21	0.7	22.6	8.3
155	19.9	6.5	20.7	3.5	21.6	0
156	19.2	0	20.5	0	22.9	0.6
157	20	2.7	20.7	0	20.1	10.5
158	18	0.1	20.8	0.7	22.6	0.6
159	18.9	0.6	19.1	0.8	23.1	0.9
160	19.9	0	19	6.4	23.8	0

## Sheet: 2
2019	Chalky grain percentage					Chalkiness
C1N1	76.1	76	77.4	76.5		29.9	29.1	29.9	29.6333
C1N2	69.2	69	68.1	68.7667		25.3	26	26.4	25.9
C1N3	59.1	59.4	61.1	59.8667		23.1	24.4	23.1	23.5333
C2N1	18.6	17.1	17.8	17.8333		5.7	4.7	6.2	5.53333
C2N3	17.3	17.2	16	16.8333		4.6	3.7	4.1	4.13333
C2N3	13.9	13	13.9	13.6		3.6	4.3	3.1	3.66667
2020
C1N1	80.6	79.8	79.2	79.8667		41.8	40	41.2	41
C1N2	73	72	73.7	72.9		32.8	31.6	32.2	32.2
C1N3	62.1	60.5	62.8	61.8		30.6	30	30.7	30.4333
C2N1	23.8	25.4	25.3	24.8333		7.6	7.6	7	7.4
C2N2	19.1	20.1	20.1	19.7667		5.4	5.1	4.8	5.1
C2N3	18.6	18.3	20.1	19		4.9	4.3	5.1	4.76667
2021
C1N1	88.2	87	85.5	86.9		37.75	37.8	36.8	37.45
C1N2	79.3	80.05	80.25	79.8667		31.95	31.7	31.7	31.7833
C1N3	75.2	74.7	73.85	74.5833		24.75	23.55	23.2	23.8333
C2N1	38.2	40.65	40.55	39.8		11.65	11.45	11.5	11.5333
C2N2	40.1	37.4	38.8	38.7667		9.3	9.3	10.65	9.75
C2N3	28.8	29.4	28.35	28.85		7.4	8.75	7	7.71667

## Sheet: 3
C1N1-2019	ADPG					C1N2-2019	ADPG					C1N3-2019	ADPG						ADPG
6	11.0901	10.8077	10.6992	10.8657	0.201813	6	11.2862	10.5498	10.474	10.77	0.448662	6	13.6061	12.7394	13.7718	13.3724	0.554434	C1-2019	C1N1		C1N2		C1N3
12	11.5842	11.5572	12.1655	11.7689	0.343692	12	30.4853	29.8295	29.8167	30.0438	0.382374	12	32.8409	31.7126	32.5598	32.3711	0.587357	6	10.8657	0.201813	10.77	0.448662	13.3724	0.554434
18	24.864	25.7774	25.9513	25.5309	0.584087	18	14.6428	14.7751	15.5632	14.9937	0.497608	18	17.4756	17.0218	17.1932	17.2302	0.229116	12	11.7689	0.343692	30.0438	0.382374	32.3711	0.587357
24	12.0475	12.5996	11.96	12.2024	0.346786	24	19.9901	20.7768	21.0257	20.5975	0.540571	24	22.1574	21.377	21.5804	21.7049	0.404796	18	25.5309	0.584087	14.9937	0.497608	17.2302	0.229116
30	13.669	14.7487	14.6447	14.3541	0.595636	30	17.8732	17.6337	17.7246	17.7438	0.120925	30	17.9899	17.7059	18.2083	17.968	0.251923	24	12.2024	0.346786	20.5975	0.540571	21.7049	0.404796
36	12.8527	12.9587	13.4976	13.103	0.345832	36	14.9516	14.3191	14.4099	14.5602	0.342018	36	15.6436	15.481	15.9755	15.7	0.252035	30	14.3541	0.595636	17.7438	0.120925	17.968	0.251923
42	9.59797	9.84356	9.40781	9.61645	0.218461	42	10.5967	10.4285	10.4309	10.4854	0.0964344	42	10.8783	10.8072	10.5371	10.7409	0.180007	36	13.103	0.345832	14.5602	0.342018	15.7	0.252035
C2N1-2019	13.6722	14.0418	14.0466			C2N2-2019	17.118	16.9018	17.0636			C2N3-2019	18.656	18.1207	18.5466			42	9.61645	0.218461	10.4854	0.0964344	10.7409	0.180007
6	32.1482	33.306	33.1829	32.879	0.635931	6	33.6555	33.8189	33.2444	33.5729	0.295997	6	35.2614	34.9274	35.2572	35.1487	0.191645	C2-2019
12	36.642	35.5113	35.4798	35.8777	0.662067	12	38.7729	39.445	38.8069	39.0083	0.378628	12	40.672	40.5976	41.3833	40.8843	0.433753	6	32.879	0.635931	33.5729	0.295997	35.1487	0.191645
18	47.6379	47.9735	47.3008	47.6374	0.336341	18	51.5654	49.864	51.529	50.9861	0.971939	18	54.6999	54.654	53.7193	54.3577	0.553356	12	35.8777	0.662067	39.0083	0.378628	40.8843	0.433753
24	14.9338	15.7861	15.4202	15.38	0.427587	24	16.2919	15.2671	15.9824	15.8471	0.525608	24	17.0058	15.6071	16.3198	16.3109	0.699369	18	47.6374	0.336341	50.9861	0.971939	54.3577	0.553356
30	7.42344	7.43356	6.28391	7.04697	0.660847	30	8.35583	8.14324	7.93646	8.14518	0.209689	30	8.77546	8.50142	7.4355	8.23746	0.707902	24	15.38	0.427587	15.8471	0.525608	16.3109	0.699369
36	3.14176	3.52005	3.41145	3.35775	0.194776	36	9.72123	10.2516	9.80265	9.92517	0.285639	36	10.0812	10.9805	9.32743	10.1297	0.827584	30	7.04697	0.660847	8.14518	0.209689	8.23746	0.707902
42	3.80084	3.86835	3.18631	3.6185	0.375806	42	6.91593	7.2184	7.37051	7.16828	0.231399	42	8.01525	7.88036	8.40029	8.09863	0.269807	36	3.35775	0.194776	9.92517	0.285639	10.1297	0.827584
C1N1-2020	20.8183	21.057	20.6093			C1N2-2020	23.6112	23.4298	23.5246			C1N3-2020	24.9301	24.7355	24.549			42	3.6185	0.375806	7.16828	0.231399	8.09863	0.269807
6	16.9844	16.7833	17.4013	17.0563	0.315252	6	21.3384	20.9313	20.8018	21.0238	0.280032	6	23.0801	22.9457	22.5135	22.8464	0.296045	C1-2020
12	18.9015	20.3378	21.7661	20.3351	1.43228	12	34.6782	33.4799	35.9953	34.7178	1.25819	12	37.221	38.275	37.7699	37.7553	0.527116	6	17.0563	0.315252	21.0238	0.280032	22.8464	0.296045
18	30.8431	30.4809	31.1485	30.8242	0.334231	18	22.9904	21.6999	21.7134	22.1346	0.741206	18	25.0792	25.5219	25.3731	25.3247	0.225261	12	20.3351	1.43228	34.7178	1.25819	37.7553	0.527116
24	17.5241	17.2392	16.7054	17.1562	0.415627	24	21.7119	20.4826	21.2917	21.1621	0.624785	24	23.2801	24.1324	24.4144	23.9423	0.590554	18	30.8242	0.334231	22.1346	0.741206	25.3247	0.225261
30	14.8844	14.4003	15.2018	14.8288	0.40365	30	17.8678	18.3632	18.5846	18.2719	0.367024	30	21.0356	20.6648	20.9998	20.9001	0.204521	24	17.1562	0.415627	21.1621	0.624785	23.9423	0.590554
36	11.383	11.4522	10.8584	11.2312	0.324701	36	15.3313	15.2277	15.448	15.3357	0.11023	36	19.3346	18.8325	18.8229	18.9967	0.292682	30	14.8288	0.40365	18.2719	0.367024	20.9001	0.204521
42	11.3335	11.0239	11.6415	11.333	0.308798	42	14.8638	16.2263	15.7082	15.5994	0.68771	42	16.0034	16.0482	13.8859	15.3125	1.23567	36	11.2312	0.324701	15.3357	0.11023	18.9967	0.292682
C2N1-2020	17.4077	17.3882	17.8176			C2N2-2020	21.2546	20.9158	21.3633			C2N3-2020	23.5763	23.7744	23.3971			42	11.333	0.308798	15.5994	0.68771	15.3125	1.23567
6	40.2505	39.7781	40.0836	40.0374	0.239565	6	40.7751	39.7953	39.6424	40.0709	0.614609	6	43.2254	43.8003	43.1273	43.3843	0.363523	C2-2020
12	43.8031	43.7638	43.0486	43.5385	0.424699	12	45.0676	44.9731	45.3153	45.1187	0.176692	12	47.7822	47.6146	49.0154	48.1374	0.764962	6	40.0374	0.239565	40.0709	0.614609	43.3843	0.363523
18	56.4578	58.0276	57.6466	57.3773	0.818834	18	62.5127	62.6646	60.7401	61.9725	1.06997	18	67.723	65.6208	66.9459	66.7632	1.06294	12	43.5385	0.424699	45.1187	0.176692	48.1374	0.764962
24	18.0541	16.0799	18.8592	17.6644	1.43007	24	19.8241	18.1512	19.4142	19.1298	0.871976	24	23.6047	23.5845	22.9519	23.3804	0.371185	18	57.3773	0.818834	61.9725	1.06997	66.7632	1.06294
30	5.76859	5.82172	5.05705	5.54912	0.426973	30	12.2581	12.4146	11.5469	12.0732	0.462478	30	15.4818	14.5935	15.5303	15.2018	0.527413	24	17.6644	1.43007	19.1298	0.871976	23.3804	0.371185
36	6.67532	6.03753	6.92865	6.54716	0.459173	36	7.53196	7.12037	8.34143	7.66459	0.621237	36	9.76973	8.43955	9.8466	9.35196	0.791101	30	5.54912	0.426973	12.0732	0.462478	15.2018	0.527413
42	5.97399	5.00585	5.79004	5.58996	0.514146	42	7.6443	7.6443	6.71342	7.33401	0.537449	42	8.30415	8.27492	8.1423	8.24046	0.0862569	36	6.54716	0.459173	7.66459	0.621237	9.35196	0.791101
	25.2833	24.9306	25.3448				27.9448	27.5376	27.3877				30.8416	30.2754	30.7942			42	5.58996	0.514146	7.33401	0.537449	8.24046	0.0862569
C1N1-2019	GBSS					C1N2-2019	GBSS					C1N3-2019	GBSS
6	23.0525	23.0017	22.1482	22.7342	0.508046	6	20.418	21.2077	21.1798	20.9352	0.448079	6	20.9713	20.4265	20.8344	20.744	0.283421	C1-2019	GBSS
12	18.7973	19.3834	19.3125	19.1644	0.319873	12	30.1379	30.5603	30.5906	30.4296	0.253089	12	27.8736	27.3623	28.1777	27.8045	0.412073	6	22.7342	0.508046	20.9352	0.448079	20.744	0.283421
18	33.675	34.4464	34.4547	34.1921	0.447763	18	20.895	20.8508	20.0873	20.611	0.454122	18	20.8546	20.8487	20.0136	20.5723	0.483847	12	19.1644	0.319873	30.4296	0.253089	27.8045	0.412073
24	17.0948	16.5227	17.8327	17.1501	0.656778	24	17.1347	16.8491	15.8458	16.6099	0.676925	24	16.0358	15.9655	15.8756	15.959	0.0802591	18	34.1921	0.447763	20.611	0.454122	20.5723	0.483847
30	16.4694	14.9784	15.6504	15.6994	0.746689	30	15.1098	14.5525	14.4499	14.7041	0.355111	30	13.1151	12.9173	12.1446	12.7256	0.512825	24	17.1501	0.656778	16.6099	0.676925	15.959	0.0802591
36	14.4751	15.4946	15.475	15.1482	0.583034	36	13.3343	13.918	14.1799	13.8107	0.432888	36	13.2906	12.61	12.8894	12.93	0.342071	30	15.6994	0.746689	14.7041	0.355111	12.7256	0.512825
42	11.7505	12.2657	12.5716	12.1959	0.414971	42	11.1232	10.9607	11.6429	11.2423	0.356371	42	9.5976	8.72531	9.63518	9.31936	0.514806	36	15.1482	0.583034	13.8107	0.432888	12.93	0.342071
C2N1-2019	19.3307	19.4418	19.635			C2N2-2019	18.3076	18.4142	18.2823			C2N3-2019	17.3912	16.9794	17.0815			42	12.1959	0.414971	11.2423	0.356371	9.31936	0.514806
6	23.1973	24.3285	24.32	23.9486	0.650666	6	23.6574	23.4213	22.6779	23.2522	0.511188	6	21.9931	22.0219	21.4525	21.8225	0.320739	C2-2019
12	29.1242	29.1716	30.2091	29.5016	0.61315	12	27.7944	27.6686	27.3709	27.6113	0.217519	12	26.4654	25.3014	25.4153	25.7274	0.64168	6	23.9486	0.650666	23.2522	0.511188	21.8225	0.320739
18	48.0366	47.4267	46.7268	47.3967	0.655412	18	42.5154	43.1812	43.4439	43.0469	0.478608	18	36.4292	36.4525	37.2138	36.6985	0.446437	12	29.5016	0.61315	27.6113	0.217519	25.7274	0.64168
24	22.5906	21.8547	21.5494	21.9982	0.535239	24	20.0305	19.1451	20.0308	19.7354	0.511285	24	19.744	19.8334	19.138	19.5718	0.378361	18	47.3967	0.655412	43.0469	0.478608	36.6985	0.446437
30	15.5247	15.8687	15.1469	15.5134	0.361029	30	13.7691	13.7319	14.359	13.9533	0.351787	30	13.6784	13.7386	13.3804	13.5991	0.191824	24	21.9982	0.535239	19.7354	0.511285	19.5718	0.378361
36	19.1337	19.6819	18.0862	18.9673	0.810762	36	18.2556	18.8734	18.1667	18.4319	0.384934	36	18.0062	17.6985	16.7239	17.4762	0.669395	30	15.5134	0.361029	13.9533	0.351787	13.5991	0.191824
42	13.3128	13.3435	12.9941	13.2168	0.193445	42	12.5084	12.8202	12.1052	12.4779	0.358462	42	11.0741	10.892	10.9144	10.9601	0.0992909	36	18.9673	0.810762	18.4319	0.384934	17.4762	0.669395
C1N1-2020	24.4171	24.5251	24.1475			C1N2-2020	22.6473	22.6917	22.5935			C1N3-2020	21.0558	20.8483	20.6055			42	13.2168	0.193445	12.4779	0.358462	10.9601	0.0992909
6	25.1748	25.5674	24.6903	25.1442	0.43937	6	23.8391	24.2983	23.4898	23.8757	0.405472	6	20.3459	19.8781	21.6817	20.6352	0.935983	C1-2020
12	36.6382	36.4453	35.824	36.3025	0.425465	12	39.5264	39.5883	38.5809	39.2319	0.564598	12	37.0363	37.6632	37.6563	37.4519	0.359964	6	25.1442	0.43937	23.8757	0.405472	20.6352	0.935983
18	42.7449	42.3122	41.274	42.1104	0.755964	18	33.4702	34.6062	33.4421	33.8395	0.664119	18	29.6795	30.2033	30.1982	30.027	0.300939	12	36.3025	0.425465	39.2319	0.564598	37.4519	0.359964
24	34.6681	33.0408	33.3372	33.682	0.866735	24	28.8571	28.4019	27.9707	28.4099	0.443238	24	24.8931	24.7123	24.5937	24.733	0.150765	18	42.1104	0.755964	33.8395	0.664119	30.027	0.300939
30	19.8829	19.7166	19.9585	19.8526	0.123732	30	17.5868	17.0068	17.6336	17.4091	0.34913	30	15.8001	15.5732	15.0607	15.478	0.378812	24	33.682	0.866735	28.4099	0.443238	24.733	0.150765
36	15.2114	15.2901	14.6943	15.0653	0.323707	36	13.0735	13.6178	13.0258	13.239	0.328904	36	11.2094	10.8725	10.6856	10.9225	0.265484	30	19.8526	0.123732	17.4091	0.34913	15.478	0.378812
42	13.7091	14.2931	13.9789	13.9937	0.292325	42	11.6862	12.5454	10.8607	11.6974	0.842406	42	11.0312	11.3698	11.3633	11.2548	0.193623	36	15.0653	0.323707	13.239	0.328904	10.9225	0.265484
C2N1-2020	26.8613	26.6665	26.251			C2N2-2020	24.0056	24.295	23.5719			C2N3-2020	21.4279	21.4675	21.6056			42	13.9937	0.292325	11.6974	0.842406	11.2548	0.193623
6	20.7049	20.6309	19.937	20.4243	0.423591	6	18.6211	19.4339	19.3532	19.1361	0.447802	6	17.7239	16.3628	16.1223	16.7364	0.863651	C2-2020
12	34.2377	34.1816	34.9979	34.4724	0.455955	12	31.5135	30.9549	31.1832	31.2172	0.280863	12	28.8828	29.3397	29.3324	29.185	0.261704	6	20.4243	0.423591	19.1361	0.447802	16.7364	0.863651
18	42.4942	41.3441	41.727	41.8551	0.585664	18	39.4707	38.9905	39.4617	39.3077	0.274699	18	37.1107	38.0237	38.0537	37.7294	0.536005	12	34.4724	0.455955	31.2172	0.280863	29.185	0.261704
24	38.4815	36.9432	40.032	38.4856	1.54438	24	32.1688	32.3896	31.8572	32.1385	0.267501	24	25.3202	25.7411	25.0303	25.3639	0.357424	18	41.8551	0.585664	39.3077	0.274699	37.7294	0.536005
30	26.7744	26.8233	26.7388	26.7788	0.0424289	30	22.4719	23.9443	24.4504	23.6222	1.02782	30	21.472	21.6701	20.6359	21.2593	0.548911	24	38.4856	1.54438	32.1385	0.267501	25.3639	0.357424
36	22.862	22.4205	23.5712	22.9513	0.580529	36	24.3141	24.6541	24.3781	24.4488	0.180691	36	19.9392	19.5542	19.0936	19.529	0.423378	30	26.7788	0.0424289	23.6222	1.02782	21.2593	0.548911
42	23.3617	22.4867	22.7736	22.874	0.446085	42	21.3785	20.4645	21.5137	21.1189	0.570773	42	19.3067	19.3337	19.425	19.3551	0.0620102	36	22.9513	0.580529	24.4488	0.180691	19.529	0.423378
	29.8452	29.2615	29.9682				27.1341	27.2617	27.4568				24.2508	24.2893	23.9562			42	22.874	0.446085	21.1189	0.570773	19.3551	0.0620102
C1N1-2019	SS					C1N2-2019	SS					C1N3-2019	SS
6	8.78559	8.28613	8.56612	8.54595	0.250342	6	11.097	11.2127	10.952	11.0872	0.130616	6	11.0889	10.4371	10.7409	10.7556	0.326165	C1-2019	SS
12	15.3522	15.6028	15.6786	15.5445	0.170828	12	18.8797	18.8981	19.7873	19.1884	0.518753	12	17.6849	18.2777	17.1679	17.7102	0.555316	6	8.54595	0.250342	11.0872	0.130616	10.7556	0.326165
18	10.0087	10.0381	11.0137	10.3535	0.571922	18	12.8867	12.9434	12.216	12.682	0.404562	18	9.45265	10.5018	10.7418	10.2321	0.685596	12	15.5445	0.170828	19.1884	0.518753	17.7102	0.555316
24	12.4981	12.2627	12.3312	12.364	0.121105	24	14.2434	13.7177	13.7004	13.8872	0.308598	24	13.0388	12.4669	12.4715	12.6591	0.328862	18	10.3535	0.571922	12.682	0.404562	10.2321	0.685596
30	8.68026	9.26295	8.99358	8.97893	0.291621	30	11.1106	10.6939	10.5268	10.7771	0.300662	30	10.0073	10.8436	11.0254	10.6254	0.542952	24	12.364	0.121105	13.8872	0.308598	12.6591	0.328862
36	8.91997	9.38461	9.38558	9.23005	0.268541	36	12.8018	14.0665	13.5083	13.4589	0.63382	36	10.4131	10.1399	11.4817	10.6782	0.70911	30	8.97893	0.291621	10.7771	0.300662	10.6254	0.542952
42	4.87105	5.44372	5.22797	5.18091	0.289217	42	6.09403	6.07046	5.48907	5.88452	0.34267	42	4.82517	5.50578	5.52475	5.28523	0.398538	36	9.23005	0.268541	13.4589	0.63382	10.6782	0.70911
C2N1-2019	9.87371	10.0401	10.171			C2N2-2019	12.4447	12.5147	12.3114			C2N3-2019	10.9301	11.1675	11.3077			42	5.18091	0.289217	5.88452	0.34267	5.28523	0.398538
6	20.1234	20.5207	20.4313	20.3585	0.208444	6	30.9923	30.5778	30.657	30.7424	0.220074	6	27.4199	27.583	27.3838	27.4622	0.10612	C2-2019
12	19.2868	20.2587	20.2631	19.9362	0.562425	12	25.9849	26.9239	26.084	26.3309	0.515949	12	24.2775	24.3501	24.7797	24.4691	0.271407	6	20.3585	0.208444	30.7424	0.220074	27.4622	0.10612
18	17.3928	17.0673	16.0433	16.8345	0.704248	18	19.0544	19.0721	20.7003	19.6089	0.945174	18	18.7553	17.3834	17.398	17.8456	0.787887	12	19.9362	0.562425	26.3309	0.515949	24.4691	0.271407
24	13.3065	13.3934	13.6257	13.4419	0.165025	24	17.3372	16.2763	16.285	16.6328	0.610052	24	13.9019	15.5005	15.573	14.9918	0.944613	18	16.8345	0.704248	19.6089	0.945174	17.8456	0.787887
30	11.2362	11.7634	12.076	11.6919	0.424436	30	15.759	16.5756	16.7359	16.3568	0.523915	30	14.0256	14.6012	14.5189	14.3819	0.311273	24	13.4419	0.165025	16.6328	0.610052	14.9918	0.944613
36	6.55787	6.7509	6.79506	6.70128	0.126145	36	7.71401	6.88698	7.69295	7.43132	0.471522	36	7.42199	6.86896	7.48355	7.25817	0.338466	30	11.6919	0.424436	16.3568	0.523915	14.3819	0.311273
42	8.16962	8.4496	7.71076	8.10999	0.373013	42	6.7886	6.9785	8.0539	7.27367	0.682341	42	6.56526	6.89205	6.83825	6.76519	0.175219	36	6.70128	0.126145	7.43132	0.471522	7.25817	0.338466
C1N1-2020	13.7247	14.0291	13.8493			C1N2-2020	17.6615	17.613	18.0299			C1N3-2020	16.0525	16.1685	16.2822			42	8.10999	0.373013	7.27367	0.682341	6.76519	0.175219
6	12.623	12.0077	12.1638	12.2648	0.31982	6	15.3731	15.5977	15.27	15.4136	0.167574	6	14.4588	14.2115	14.5222	14.3975	0.164151	C1-2020
12	16.6312	16.0171	16.3708	16.3397	0.308198	12	19.5078	19.9243	19.8439	19.7586	0.220972	12	17.6423	17.552	18.0879	17.7607	0.286914	6	12.2648	0.31982	15.4136	0.167574	14.3975	0.164151
18	11.0798	10.7509	11.2589	11.0299	0.257651	18	16.8469	16.362	16.3414	16.5168	0.286067	18	12.0863	12.3722	12.7527	12.4037	0.33433	12	16.3397	0.308198	19.7586	0.220972	17.7607	0.286914
24	7.75665	8.20188	8.10849	8.02234	0.234783	24	10.8871	10.6231	10.9791	10.8298	0.18479	24	8.83294	9.22499	8.69744	8.91846	0.273976	18	11.0299	0.257651	16.5168	0.286067	12.4037	0.33433
30	5.31919	5.17182	5.21565	5.23555	0.0756727	30	7.40672	7.53567	7.66095	7.53445	0.127118	30	6.60431	6.12177	6.42998	6.38535	0.244344	24	8.02234	0.234783	10.8298	0.18479	8.91846	0.273976
36	4.34314	4.45892	3.66063	4.15423	0.431369	36	5.43463	5.73009	5.71819	5.62764	0.167251	36	5	5.04138	5.38472	5.14203	0.211189	30	5.23555	0.0756727	7.53445	0.127118	6.38535	0.244344
42	4.01228	4.13588	3.96372	4.03729	0.0887624	42	5.51148	5.37178	5.56521	5.48282	0.0998489	42	5.00282	5.06532	5.16319	5.07711	0.0808345	36	4.15423	0.431369	5.62764	0.167251	5.14203	0.211189
C2N1-2020	8.8236	8.67775	8.67744			C2N2-2020	11.5668	11.5921	11.6255			C2N3-2020	9.94677	9.94131	10.1483			42	4.03729	0.0887624	5.48282	0.0998489	5.07711	0.0808345
6	19.4841	19.1794	19.7128	19.4588	0.26764	6	28.1978	28.1704	28.816	28.3947	0.365105	6	24.2281	24.5935	24.4662	24.4293	0.185477	C2-2020
12	19.0922	18.0468	17.8687	18.3359	0.66099	12	24.2989	24.2012	24.715	24.4051	0.272848	12	20.6729	20.973	20.8007	20.8155	0.150568	6	19.4588	0.26764	28.3947	0.365105	24.4293	0.185477
18	12.1592	11.9828	12.0512	12.0644	0.0889333	18	17.2248	17.6062	17.4585	17.4298	0.192338	18	14.0727	14.2393	14.1763	14.1628	0.0841203	12	18.3359	0.66099	24.4051	0.272848	20.8155	0.150568
24	9.10459	9.2969	9.27595	9.22582	0.105502	24	12.3728	12.5985	11.7706	12.2473	0.428011	24	10.5001	10.8719	11.0033	10.7917	0.261001	18	12.0644	0.0889333	17.4298	0.192338	14.1628	0.0841203
30	7.88239	8.36938	8.36774	8.2065	0.28069	30	10.0752	10.1407	10.4189	10.2116	0.182492	30	9.44055	9.50081	9.18412	9.37516	0.168168	24	9.22582	0.105502	12.2473	0.428011	10.7917	0.261001
36	7.51175	7.28613	7.65922	7.4857	0.187906	36	9.29156	9.29452	9.20957	9.26522	0.0482153	36	7.81134	8.14971	7.85655	7.9392	0.183703	30	8.2065	0.28069	10.2116	0.182492	9.37516	0.168168
42	7.71537	6.98479	7.29681	7.33233	0.366582	42	9.2952	9.57037	9.12699	9.33086	0.223832	42	7.96187	7.90371	8.29365	8.05308	0.210366	36	7.4857	0.187906	9.26522	0.0482153	7.9392	0.183703
	11.8499	11.5923	11.7475				15.8223	15.9403	15.9308				13.5268	13.7474	13.683			42	7.33233	0.366582	9.33086	0.223832	8.05308	0.210366
C1N1-2019	BE					C1N2-2019	BE					C1N3-2019	BE
6	113.838	116.522	113.166	114.509	1.77565	6	128.126	124.677	127.137	126.647	1.77575	6	116.024	113.583	116.553	115.387	1.5845	C1-2019	BE
12	264.185	259.374	261.311	261.624	2.42083	12	250.313	250.31	249.697	250.106	0.354983	12	218.408	216.531	216.336	217.091	1.14412	6	115.387	1.5845	126.647	1.77575	114.509	1.77565
18	203.017	203.99	206.643	204.55	1.87679	18	185.095	189.059	188.104	187.42	2.0688	18	176.961	176.232	177.125	176.773	0.475418	12	217.091	1.14412	250.106	0.354983	261.624	2.42083
24	183.002	189.118	187.112	186.411	3.11777	24	152.842	157.862	154.96	155.222	2.52034	24	140.205	141.218	140.983	140.802	0.530163	18	176.773	0.475418	187.42	2.0688	204.55	1.87679
30	172.52	176.394	173.788	174.234	1.97484	30	142.957	140.603	146.604	143.388	3.0232	30	130.408	134.23	132.94	132.526	1.94402	24	140.802	0.530163	155.222	2.52034	186.411	3.11777
36	143.96	143.957	142.963	143.627	0.575108	36	140.192	143.218	145.47	142.96	2.64877	36	142.033	143.084	141.992	142.37	0.61909	30	132.526	1.94402	143.388	3.0232	174.234	1.97484
42	138.762	142.628	142.672	141.354	2.24436	42	132.715	132.598	132.553	132.622	0.0835795	42	121.118	125.106	123.119	123.114	1.99427	36	142.37	0.61909	142.96	2.64877	143.627	0.575108
C2N1-2019	174.184	175.997	175.379			C2N2-2019	161.749	162.618	163.504			C2N3-2019	149.308	149.998	149.864			42	123.114	1.99427	132.622	0.0835795	141.354	2.24436
6	324.672	316.749	321.706	321.042	4.00281	6	296.134	296.372	295.369	295.958	0.524154	6	288.481	283.301	286.37	286.051	2.60495	C2-2019
12	224.318	220.727	226.748	223.931	3.02906	12	223.928	220.3	225.915	223.381	2.84717	12	219.912	219.96	219.159	219.677	0.44958	6	286.051	2.60495	295.958	0.524154	321.042	4.00281
18	234.685	239.598	236.284	236.856	2.50555	18	184.788	180.364	182.692	182.615	2.21275	18	130.82	131.49	130.157	130.822	0.666199	12	219.677	0.44958	223.381	2.84717	223.931	3.02906
24	132.124	124.205	127.808	128.046	3.96499	24	98.5513	94.4301	95.805	96.2621	2.0983	24	94.8333	90.7538	92.6099	92.7323	2.04249	18	130.822	0.666199	182.615	2.21275	236.856	2.50555
30	112.834	114.905	118.048	115.262	2.62541	30	112.279	114.621	110.67	112.524	1.98692	30	109.354	109.865	109.654	109.624	0.256728	24	92.7323	2.04249	96.2621	2.0983	128.046	3.96499
36	78.0111	75.9396	79.5805	77.8437	1.82619	36	73.2868	71.9108	73.5256	72.9077	0.871559	36	61.935	61.9483	62.4954	62.1262	0.319804	30	109.624	0.256728	112.524	1.98692	115.262	2.62541
42	84.6204	85.8014	85.7526	85.3914	0.66821	42	61.7637	63.3448	62.5627	62.5571	0.790554	42	60.5476	61.4175	61.4611	61.142	0.515261	36	62.1262	0.319804	72.9077	0.871559	77.8437	1.82619
C1N1-2020	170.181	168.275	170.847			C1N2-2020	150.104	148.763	149.506			C1N3-2020	137.983	136.962	137.415			42	61.142	0.515261	62.5571	0.790554	85.3914	0.66821
6	93.475	96.0051	95.095	94.8584	1.28158	6	81.036	82.151	80.7523	81.3131	0.739389	6	78.4269	77.7203	78.2115	78.1196	0.362189	C1-2020
12	231.989	230.413	234.028	232.144	1.81243	12	220.241	220.241	218.678	219.72	0.90223	12	207.498	208.364	208.904	208.255	0.709133	6	78.1196	0.362189	81.3131	0.739389	94.8584	1.28158
18	182.346	175.348	183.008	180.234	4.24435	18	160.452	156.358	159.185	158.665	2.09574	18	146.184	148.84	146.369	147.131	1.4827	12	208.255	0.709133	219.72	0.90223	232.144	1.81243
24	100.254	101.644	100.925	100.941	0.695016	24	88.6721	89.7238	89.7967	89.3975	0.629298	24	65.1422	67.2568	67	66.4663	1.15392	18	147.131	1.4827	158.665	2.09574	180.234	4.24435
30	63.8012	66.2862	60.9709	63.6861	2.65955	30	42.6314	47.4233	45.6291	45.2279	2.421	30	36.4137	35.8957	35.079	35.7962	0.672884	24	66.4663	1.15392	89.3975	0.629298	100.941	0.695016
36	50.4036	52.9114	52.1647	51.8266	1.28766	36	42.8245	44.4936	43.3507	43.5563	0.853291	36	41.5205	44.9568	44.8336	43.7703	1.94937	30	35.7962	0.672884	45.2279	2.421	63.6861	2.65955
42	53.9431	52.0865	50.2662	52.0986	1.8385	42	43.8944	43.1456	42.7705	43.2702	0.572203	42	45.0337	44.1937	44.2392	44.4889	0.47241	36	43.7703	1.94937	43.5563	0.853291	51.8266	1.28766
C2N1-2020	110.887	110.671	110.923			C2N2-2020	97.1072	97.6481	97.1661			C2N3-2020	88.6028	89.6039	89.2337			42	44.4889	0.47241	43.2702	0.572203	52.0986	1.8385
6	320.683	321.686	321.724	321.364	0.590415	6	279.778	279.386	283.087	280.75	2.03333	6	269.034	278.439	278.387	275.287	5.41501	C2-2020
12	233.614	230.581	226.892	230.362	3.36609	12	221.726	221.987	221.09	221.601	0.46148	12	210.9	210.09	210.836	210.609	0.450205	6	275.287	5.41501	280.75	2.03333	321.364	0.590415
18	200.938	204.129	206.739	203.936	2.9054	18	185.828	192.33	193.637	190.598	4.18228	18	129.162	128.627	129.199	128.996	0.320044	12	210.609	0.450205	221.601	0.46148	230.362	3.36609
24	119.582	118.821	119.987	119.463	0.592284	24	104.364	105.15	104.888	104.801	0.400268	24	93.3175	90.6622	96.493	93.4909	2.91923	18	128.996	0.320044	190.598	4.18228	203.936	2.9054
30	119.63	114.833	116.596	117.02	2.42625	30	96.688	92.5837	95.7097	94.9938	2.14377	30	111.593	112.93	113.1	112.541	0.825328	24	93.4909	2.91923	104.801	0.400268	119.463	0.592284
36	95.5427	93.5966	98.6667	95.9353	2.55775	36	86.5505	82.0855	85.0155	84.5505	2.26853	36	75.3986	76.7134	72.122	74.7447	2.36456	30	112.541	0.825328	94.9938	2.14377	117.02	2.42625
42	94.1736	94.0224	94.4559	94.2173	0.219983	42	84.231	83.3343	80.8681	82.8111	1.74145	42	71.9085	71.268	72.2008	71.7924	0.477116	36	74.7447	2.36456	84.5505	2.26853	95.9353	2.55775
	169.166	168.238	169.294				151.309	150.979	152.042				137.331	138.39	138.906			42	71.7924	0.477116	82.8111	1.74145	94.2173	0.219983
C1N1-2019	DBE					C1N2-2019	DBE					C1N3-2019	DBE
6	8.35629	7.9203	7.61089	7.96249	0.374488	6	9.74292	10.0332	9.59957	9.7919	0.220925	6	9.16033	9.15342	9.98274	9.43216	0.476826	C1-2019	DBE
12	17.1487	17.1477	16.4423	16.9129	0.407565	12	22.0738	22.1144	21.1058	21.7646	0.570931	12	21.0336	21.5949	21.0815	21.2367	0.311182	6	9.43216	0.476826	9.7919	0.220925	7.96249	0.374488
18	11.3152	11.4248	11.4757	11.4052	0.0820407	18	15.1825	14.4488	14.724	14.7851	0.370656	18	13.9426	13.8959	12.62	13.4862	0.750529	12	21.2367	0.311182	21.7646	0.570931	16.9129	0.407565
24	12.3939	11.9424	11.9928	12.1097	0.247379	24	15.6625	15.6672	16.3736	15.9011	0.409193	24	13.4657	13.6727	13.6669	13.6018	0.117859	18	13.4862	0.750529	14.7851	0.370656	11.4052	0.0820407
30	12.6971	13.0199	12.591	12.7694	0.223407	30	14.7224	14.7006	13.6144	14.3458	0.633503	30	12.5528	12.3545	13.0913	12.6662	0.381261	24	13.6018	0.117859	15.9011	0.409193	12.1097	0.247379
36	12.4871	12.3714	11.7437	12.2007	0.400025	36	13.0123	13.2355	13.1667	13.1381	0.114317	36	12.5009	12.735	12.6399	12.6253	0.117774	30	12.6662	0.381261	14.3458	0.633503	12.7694	0.223407
42	10.4809	10.268	9.34832	10.0324	0.601951	42	12.293	12.6125	12.2049	12.3701	0.214481	42	11.375	11.4623	9.923	10.9201	0.864623	36	12.6253	0.117774	13.1381	0.114317	12.2007	0.400025
C2N1-2019	12.1256	12.0135	11.6007			C2N2-2019	14.6699	14.6875	14.3984			C2N3-2019	13.433	13.5527	13.2865			42	10.9201	0.864623	12.3701	0.214481	10.0324	0.601951
6	8.25006	8.09858	8.42507	8.2579	0.163385	6	8.76732	9.05796	9.46529	9.09686	0.350607	6	8.35514	9.09283	9.21047	8.88615	0.463616	C2-2019
12	11.5403	12.2221	12.6908	12.1511	0.578508	12	15.3418	15.517	15.6375	15.4988	0.148685	12	14.439	13.5328	13.4457	13.8058	0.550055	6	8.88615	0.463616	9.09686	0.350607	8.2579	0.163385
18	21.2352	20.5291	21.2136	20.9926	0.401585	18	27.1401	27.1136	28.322	27.5252	0.690137	18	23.7737	23.9394	23.0818	23.5983	0.454898	12	13.8058	0.550055	15.4988	0.148685	12.1511	0.578508
24	14.5051	14.0218	13.8313	14.1194	0.347385	24	14.7856	13.7542	14.395	14.3116	0.520699	24	11.7499	11.6746	11.9478	11.7908	0.141088	18	23.5983	0.454898	27.5252	0.690137	20.9926	0.401585
30	14.7747	14.2737	14.9262	14.6582	0.341477	30	15.8388	15.5368	16.2361	15.8705	0.350739	30	14.5612	13.7578	14.5216	14.2802	0.452812	24	11.7908	0.141088	14.3116	0.520699	14.1194	0.347385
36	12.5978	12.1191	12.0282	12.2484	0.306003	36	14.1808	13.6208	14.14	13.9806	0.312211	36	12.2077	12.2222	13.0554	12.4951	0.485258	30	14.2802	0.452812	15.8705	0.350739	14.6582	0.341477
42	10.2532	11.2015	10.5007	10.6518	0.491884	42	12.1367	11.8085	12.3298	12.0917	0.26352	42	11.7172	11.2611	11.2168	11.3983	0.277019	36	12.4951	0.485258	13.9806	0.312211	12.2484	0.306003
C1N1-2020	13.3081	13.2094	13.3737			C1N2-2020	15.4559	15.2013	15.7894			C1N3-2020	13.8291	13.6401	13.7828			42	11.3983	0.277019	12.0917	0.26352	10.6518	0.491884
6	10.5418	10.9892	10.904	10.8117	0.237597	6	13.3704	14.0089	14.0455	13.8083	0.379618	6	13.5285	14.1801	13.5597	13.7561	0.367572	C1-2020
12	20.0494	20.4183	20.1526	20.2068	0.190349	12	24.4752	24.2694	23.9318	24.2255	0.274331	12	22.1508	22.9155	22.5494	22.5386	0.382504	6	13.7561	0.367572	13.8083	0.379618	10.8117	0.237597
18	18.2801	18.2148	17.6169	18.0373	0.365495	18	20.6189	20.8975	19.6658	20.3941	0.645882	18	20.1755	18.5041	19.2444	19.308	0.837479	12	22.5386	0.382504	24.2255	0.274331	20.2068	0.190349
24	8.37748	9.24799	8.97385	8.86644	0.445084	24	11.7748	12.4213	12.5156	12.2372	0.403237	24	10.4517	10.1196	10.08	10.2171	0.204115	18	19.308	0.837479	20.3941	0.645882	18.0373	0.365495
30	5.56242	5.67443	5.70305	5.64663	0.0743226	30	8.25195	9.01043	8.99679	8.75306	0.434026	30	7.57365	6.60895	7.3063	7.16296	0.498066	24	10.2171	0.204115	12.2372	0.403237	8.86644	0.445084
36	3.79342	3.34352	3.5675	3.56815	0.224949	36	6.94799	7.26956	7.09757	7.10504	0.160914	36	5.10272	4.9408	4.75227	4.93193	0.175393	30	7.16296	0.498066	8.75306	0.434026	5.64663	0.0743226
42	3.40904	3.90522	3.91489	3.74305	0.289302	42	7.42122	7.26684	7.15105	7.2797	0.135544	42	5.28815	5.2629	5.06891	5.20665	0.119952	36	4.93193	0.175393	7.10504	0.160914	3.56815	0.224949
C2N1-2020	10.0019	10.2562	10.119			C2N2-2020	13.2658	13.592	13.3434			C2N3-2020	12.0387	11.7903	11.7944			42	5.20665	0.119952	7.2797	0.135544	3.74305	0.289302
6	14.1038	14.2841	14.1813	14.1897	0.0904483	6	16.2211	16.1199	16.7442	16.3617	0.335049	6	16.0701	15.9273	15.3732	15.7902	0.368106	C2-2020
12	17.9205	18.4594	17.9199	18.0999	0.311317	12	22.8881	23.1839	23.2816	23.1179	0.204851	12	21.3389	20.1743	21.2518	20.9217	0.648704	6	15.7902	0.368106	16.3617	0.335049	14.1897	0.0904483
18	23.9973	23.1682	24.0137	23.7264	0.483481	18	28.175	26.4088	28.0596	27.5478	0.988085	18	25.4835	25.1621	25.9719	25.5392	0.407718	12	20.9217	0.648704	23.1179	0.204851	18.0999	0.311317
24	16.9272	16.9241	16.6806	16.844	0.141468	24	21.1807	21.2112	22.108	21.5	0.52681	24	17.6656	17.6807	19.0983	18.1482	0.822803	18	25.5392	0.407718	27.5478	0.988085	23.7264	0.483481
30	11.2548	11.651	11.6377	11.5145	0.224988	30	10.1026	10.5993	10.6833	10.4617	0.313855	30	8.55469	9.01441	8.39429	8.65447	0.321873	24	18.1482	0.822803	21.5	0.52681	16.844	0.141468
36	10.7515	10.0666	10.5923	10.4701	0.358455	36	8.44686	8.4467	8.11429	8.33595	0.191963	36	7.72016	8.40343	7.46747	7.86369	0.484206	30	8.65447	0.321873	10.4617	0.313855	11.5145	0.224988
42	8.41316	8.5681	8.19182	8.39103	0.189118	42	8.24598	7.93691	7.55215	7.91168	0.347603	42	8.32736	7.27406	7.94831	7.84991	0.533499	36	7.86369	0.484206	8.33595	0.191963	10.4701	0.358455
	14.7669	14.7316	14.7453				16.4658	16.2724	16.649				15.0229	14.8052	15.0722			42	7.84991	0.533499	7.91168	0.347603	8.39103	0.189118
	2019-ADPG-C1					2019-ADPG-C2					2020-ADPG-C1					2020-ADPG-C2
N1-6	11.0901	10.8077	10.6992	10.8657	b	32.1482	33.306	33.1829	32.879	b	16.9844	16.7833	17.4013	17.0563	c	40.2505	39.7781	40.0836	40.0374	b
N2	11.2862	10.5498	10.474	10.77	b	33.6555	33.8189	33.2444	33.5729	b	21.3384	20.9313	20.8018	21.0238	b	40.7751	39.7953	39.6424	40.0709	b
N3	13.6061	12.7394	13.7718	13.3724	a	35.2614	34.9274	35.2572	35.1487	a	23.0801	22.9457	22.5135	22.8464	a	43.2254	43.8003	43.1273	43.3843	a
N1-12	11.5842	11.5572	12.1655	11.7689	c	36.642	35.5113	35.4798	35.8777	c	18.9015	20.3378	21.7661	20.3351	c	43.8031	43.7638	43.0486	43.5385	c
N2	30.4853	29.8295	29.8167	30.0438	b	38.7729	39.445	38.8069	39.0083	b	34.6782	33.4799	35.9953	34.7178	b	45.0676	44.9731	45.3153	45.1187	b
N3	32.8409	31.7126	32.5598	32.3711	a	40.672	40.5976	41.3833	40.8843	a	37.221	38.275	37.7699	37.7553	a	47.7822	47.6146	49.0154	48.1374	a
N1-18	24.864	25.7774	25.9513	25.5309	a	47.6379	47.9735	47.3008	47.6374	c	30.8431	30.4809	31.1485	30.8242	a	56.4578	58.0276	57.6466	57.3773	c
N2	14.6428	14.7751	15.5632	14.9937	c	51.5654	49.864	51.529	50.9861	b	22.9904	21.6999	21.7134	22.1346	c	62.5127	62.6646	60.7401	61.9725	b
N3	17.4756	17.0218	17.1932	17.2302	b	54.6999	54.654	53.7193	54.3577	a	25.0792	25.5219	25.3731	25.3247	b	67.723	65.6208	66.9459	66.7632	a
N1-24	12.0475	12.5996	11.96	12.2024	c	14.9338	15.7861	15.4202	15.38	a	17.5241	17.2392	16.7054	17.1562	c	18.0541	16.0799	18.8592	17.6644	c
N2	19.9901	20.7768	21.0257	20.5975	b	16.2919	15.2671	15.9824	15.8471	a	21.7119	20.4826	21.2917	21.1621	b	19.8241	18.1512	19.4142	19.1298	b
N3	22.1574	21.377	21.5804	21.7049	a	17.0058	15.6071	16.3198	16.3109	a	23.2801	24.1324	24.4144	23.9423	a	23.6047	23.5845	22.9519	23.3804	a
N1-30	13.669	14.7487	14.6447	14.3541	b	7.42344	7.43356	6.28391	7.04697	b	14.8844	14.4003	15.2018	14.8288	c	5.76859	5.82172	5.05705	5.54912	c
N2	17.8732	17.6337	17.7246	17.7438	a	8.35583	8.14324	7.93646	8.14518	a	17.8678	18.3632	18.5846	18.2719	b	12.2581	12.4146	11.5469	12.0732	b
N3	17.9899	17.7059	18.2083	17.968	a	8.77546	8.50142	7.4355	8.23746	a	21.0356	20.6648	20.9998	20.9001	a	15.4818	14.5935	15.5303	15.2018	a
N1-36	12.8527	12.9587	13.4976	13.103	c	3.14176	3.52005	3.41145	3.35775	b	11.383	11.4522	10.8584	11.2312	c	6.67532	6.03753	6.92865	6.54716	c
N2	14.9516	14.3191	14.4099	14.5602	b	9.72123	10.2516	9.80265	9.92517	a	15.3313	15.2277	15.448	15.3357	b	7.53196	7.12037	8.34143	7.66459	b
N3	15.6436	15.481	15.9755	15.7	a	10.0812	10.9805	9.32743	10.1297	a	19.3346	18.8325	18.8229	18.9967	a	9.76973	8.43955	9.8466	9.35196	a
N1-42	9.59797	9.84356	9.40781	9.61645	b	3.80084	3.86835	3.18631	3.6185	c	11.3335	11.0239	11.6415	11.333	b	5.97399	5.00585	5.79004	5.58996	b
N2	10.5967	10.4285	10.4309	10.4854	a	6.91593	7.2184	7.37051	7.16828	b	14.8638	16.2263	15.7082	15.5994	a	7.6443	7.6443	6.71342	7.33401	a
N3	10.8783	10.8072	10.5371	10.7409	a	8.01525	7.88036	8.40029	8.09863	a	16.0034	16.0482	13.8859	15.3125	a	8.30415	8.27492	8.1423	8.24046	a
	2019-GBSS-C1					2019-GBSS-C2					2020-GBSS-C1					2020-GBSS-C2
N1-6	23.0525	23.0017	22.1482	22.7342	a	23.1973	24.3285	24.32	23.9486	a	25.1748	25.5674	24.6903	25.1442	a	20.7049	20.6309	19.937	20.4243	a
N2	20.418	21.2077	21.1798	20.9352	b	23.6574	23.4213	22.6779	23.2522	a	23.8391	24.2983	23.4898	23.8757	a	18.6211	19.4339	19.3532	19.1361	a
N3	20.9713	20.4265	20.8344	20.744	b	21.9931	22.0219	21.4525	21.8225	b	20.3459	19.8781	21.6817	20.6352	b	17.7239	16.3628	16.1223	16.7364	b
N1-12	18.7973	19.3834	19.3125	19.1644	c	29.1242	29.1716	30.2091	29.5016	a	36.6382	36.4453	35.824	36.3025	c	34.2377	34.1816	34.9979	34.4724	a
N2	30.1379	30.5603	30.5906	30.4296	a	27.7944	27.6686	27.3709	27.6113	b	39.5264	39.5883	38.5809	39.2319	a	31.5135	30.9549	31.1832	31.2172	b
N3	27.8736	27.3623	28.1777	27.8045	b	26.4654	25.3014	25.4153	25.7274	a	37.0363	37.6632	37.6563	37.4519	b	28.8828	29.3397	29.3324	29.185	c
N1-18	33.675	34.4464	34.4547	34.1921	a	48.0366	47.4267	46.7268	47.3967	a	42.7449	42.3122	41.274	42.1104	a	42.4942	41.3441	41.727	41.8551	a
N2	20.895	20.8508	20.0873	20.611	b	42.5154	43.1812	43.4439	43.0469	b	33.4702	34.6062	33.4421	33.8395	b	39.4707	38.9905	39.4617	39.3077	b
N3	20.8546	20.8487	20.0136	20.5723	b	36.4292	36.4525	37.2138	36.6985	c	29.6795	30.2033	30.1982	30.027	c	37.1107	38.0237	38.0537	37.7294	c
N1-24	17.0948	16.5227	17.8327	17.1501	a	22.5906	21.8547	21.5494	21.9982	a	34.6681	33.0408	33.3372	33.682	a	38.4815	36.9432	40.032	38.4856	a
N2	17.1347	16.8491	15.8458	16.6099	ab	20.0305	19.1451	20.0308	19.7354	b	28.8571	28.4019	27.9707	28.4099	b	32.1688	32.3896	31.8572	32.1385	b
N3	16.0358	15.9655	15.8756	15.959	b	19.744	19.8334	19.138	19.5718	b	24.8931	24.7123	24.5937	24.733	c	25.3202	25.7411	25.0303	25.3639	c
N1-30	16.4694	14.9784	15.6504	15.6994	a	15.5247	15.8687	15.1469	15.5134	a	19.8829	19.7166	19.9585	19.8526	a	26.7744	26.8233	26.7388	26.7788	a
N2	15.1098	14.5525	14.4499	14.7041	b	13.7691	13.7319	14.359	13.9533	b	17.5868	17.0068	17.6336	17.4091	b	22.4719	23.9443	24.4504	23.6222	b
N3	13.1151	12.9173	12.1446	12.7256	c	13.6784	13.7386	13.3804	13.5991	b	15.8001	15.5732	15.0607	15.478	c	21.472	21.6701	20.6359	21.2593	c
N1-36	14.4751	15.4946	15.475	15.1482	a	19.1337	19.6819	18.0862	18.9673	a	15.2114	15.2901	14.6943	15.0653	a	22.862	22.4205	23.5712	22.9513	b
N2	13.3343	13.918	14.1799	13.8107	b	18.2556	18.8734	18.1667	18.4319	a	13.0735	13.6178	13.0258	13.239	b	24.3141	24.6541	24.3781	24.4488	a
N3	13.2906	12.61	12.8894	12.93	c	18.0062	17.6985	16.7239	17.4762	b	11.2094	10.8725	10.6856	10.9225	c	19.9392	19.5542	19.0936	19.529	c
N1-42	11.7505	12.2657	12.5716	12.1959	a	13.3128	13.3435	12.9941	13.2168	a	13.7091	14.2931	13.9789	13.9937	a	23.3617	22.4867	22.7736	22.874	a
N2	11.1232	10.9607	11.6429	11.2423	b	12.5084	12.8202	12.1052	12.4779	b	11.6862	12.5454	10.8607	11.6974	b	21.3785	20.4645	21.5137	21.1189	b
N3	9.5976	8.72531	9.63518	9.31936	c	11.0741	10.892	10.9144	10.9601	c	11.0312	11.3698	11.3633	11.2548	b	19.3067	19.3337	19.425	19.3551	c
	2019-SS-C1					2019-SS-C2					2020-SS-C1					2020-SS-C2
N1-6	8.78559	8.28613	8.56612	8.54595	b	20.1234	20.5207	20.4313	20.3585	c	12.623	12.0077	12.1638	12.2648	c	19.4841	19.1794	19.7128	19.4588	c
N2	11.097	11.2127	10.952	11.0872	a	30.9923	30.5778	30.657	30.7424	a	15.3731	15.5977	15.27	15.4136	a	28.1978	28.1704	28.816	28.3947	a
N3	11.0889	10.4371	10.7409	10.7556	a	27.4199	27.583	27.3838	27.4622	b	14.4588	14.2115	14.5222	14.3975	b	24.2281	24.5935	24.4662	24.4293	b
N1-12	15.3522	15.6028	15.6786	15.5445	c	19.2868	20.2587	20.2631	19.9362	c	16.6312	16.0171	16.3708	16.3397	c	19.0922	18.0468	17.8687	18.3359	c
N2	18.8797	18.8981	19.7873	19.1884	a	25.9849	26.9239	26.084	26.3309	a	19.5078	19.9243	19.8439	19.7586	a	24.2989	24.2012	24.715	24.4051	a
N3	17.6849	18.2777	17.1679	17.7102	b	24.2775	24.3501	24.7797	24.4691	b	17.6423	17.552	18.0879	17.7607	b	20.6729	20.973	20.8007	20.8155	b
N1-18	10.0087	10.0381	11.0137	10.3535	b	17.3928	17.0673	16.0433	16.8345	b	11.0798	10.7509	11.2589	11.0299	c	12.1592	11.9828	12.0512	12.0644	c
N2	12.8867	12.9434	12.216	12.682	a	19.0544	19.0721	20.7003	19.6089	a	16.8469	16.362	16.3414	16.5168	a	17.2248	17.6062	17.4585	17.4298	a
N3	9.45265	10.5018	10.7418	10.2321	b	18.7553	17.3834	17.398	17.8456	b	12.0863	12.3722	12.7527	12.4037	b	14.0727	14.2393	14.1763	14.1628	b
N1-24	12.4981	12.2627	12.3312	12.364	b	13.3065	13.3934	13.6257	13.4419	c	7.75665	8.20188	8.10849	8.02234	c	9.10459	9.2969	9.27595	9.22582	c
N2	14.2434	13.7177	13.7004	13.8872	a	17.3372	16.2763	16.285	16.6328	a	10.8871	10.6231	10.9791	10.8298	a	12.3728	12.5985	11.7706	12.2473	a
N3	13.0388	12.4669	12.4715	12.6591	b	13.9019	15.5005	15.573	14.9918	b	8.83294	9.22499	8.69744	8.91846	b	10.5001	10.8719	11.0033	10.7917	b
N1-30	8.68026	9.26295	8.99358	8.97893	b	11.2362	11.7634	12.076	11.6919	c	5.31919	5.17182	5.21565	5.23555	c	7.88239	8.36938	8.36774	8.2065	c
N2	11.1106	10.6939	10.5268	10.7771	a	15.759	16.5756	16.7359	16.3568	a	7.40672	7.53567	7.66095	7.53445	a	10.0752	10.1407	10.4189	10.2116	a
N3	10.0073	10.8436	11.0254	10.6254	a	14.0256	14.6012	14.5189	14.3819	b	6.60431	6.12177	6.42998	6.38535	b	9.44055	9.50081	9.18412	9.37516	b
N1-36	8.91997	9.38461	9.38558	9.23005	c	6.55787	6.7509	6.79506	6.70128	a	4.34314	4.45892	3.66063	4.15423	b	7.51175	7.28613	7.65922	7.4857	b
N2	12.8018	14.0665	13.5083	13.4589	a	7.71401	6.88698	7.69295	7.43132	a	5.43463	5.73009	5.71819	5.62764	a	9.29156	9.29452	9.20957	9.26522	a
N3	10.4131	10.1399	11.4817	10.6782	b	7.42199	6.86896	7.48355	7.25817	a	5	5.04138	5.38472	5.14203	a	7.81134	8.14971	7.85655	7.9392	b
N1-42	4.87105	5.44372	5.22797	5.18091	a	8.16962	8.4496	7.71076	8.10999	a	4.01228	4.13588	3.96372	4.03729	b	7.71537	6.98479	7.29681	7.33233	c
N2	6.09403	6.07046	5.48907	5.88452	a	6.7886	6.9785	8.0539	7.27367	b	5.51148	5.37178	5.56521	5.48282	a	9.2952	9.57037	9.12699	9.33086	a
N3	4.82517	5.50578	5.52475	5.28523	a	6.56526	6.89205	6.83825	6.76519	b	5.00282	5.06532	5.16319	5.07711	a	7.96187	7.90371	8.29365	8.05308	b
	2019-BE-C1					2019-BE-C2					2020-BE-C1					2020-BE-C2
N3	116.024	113.583	116.553	115.387	b	288.481	283.301	286.37	286.051	c	78.4269	77.7203	78.2115	78.1196	b	269.034	278.439	278.387	275.287	c
N2	128.126	124.677	127.137	126.647	a	296.134	296.372	295.369	295.958	b	81.036	82.151	80.7523	81.3131	b	279.778	279.386	283.087	280.75	b
N1-6	113.838	116.522	113.166	114.509	b	324.672	316.749	321.706	321.042	a	93.475	96.0051	95.095	94.8584	a	320.683	321.686	321.724	321.364	a
N3	218.408	216.531	216.336	217.091	c	219.912	219.96	219.159	219.677	b	207.498	208.364	208.904	208.255	c	210.9	210.09	210.836	210.609	c
N2	250.313	250.31	249.697	250.106	b	223.928	220.3	225.915	223.381	a	220.241	220.241	218.678	219.72	b	221.726	221.987	221.09	221.601	b
N1-12	264.185	259.374	261.311	261.624	a	224.318	220.727	226.748	223.931	a	231.989	230.413	234.028	232.144	a	233.614	230.581	226.892	230.362	a
N3	176.961	176.232	177.125	176.773	c	130.82	131.49	130.157	130.822	c	146.184	148.84	146.369	147.131	c	129.162	128.627	129.199	128.996	c
N2	185.095	189.059	188.104	187.42	b	184.788	180.364	182.692	182.615	b	160.452	156.358	159.185	158.665	b	185.828	192.33	193.637	190.598	b
N1-18	203.017	203.99	206.643	204.55	a	234.685	239.598	236.284	236.856	a	182.346	175.348	183.008	180.234	a	200.938	204.129	206.739	203.936	a
N3	140.205	141.218	140.983	140.802	c	94.8333	90.7538	92.6099	92.7323	c	65.1422	67.2568	67	66.4663	c	93.3175	90.6622	96.493	93.4909	c
N2	152.842	157.862	154.96	155.222	b	98.5513	94.4301	95.805	96.2621	b	88.6721	89.7238	89.7967	89.3975	b	104.364	105.15	104.888	104.801	b
N1-24	183.002	189.118	187.112	186.411	a	132.124	124.205	127.808	128.046	a	100.254	101.644	100.925	100.941	a	119.582	118.821	119.987	119.463	a
N3	130.408	134.23	132.94	132.526	c	109.354	109.865	109.654	109.624	b	36.4137	35.8957	35.079	35.7962	c	111.593	112.93	113.1	112.541	b
N2	142.957	140.603	146.604	143.388	b	112.279	114.621	110.67	112.524	ab	42.6314	47.4233	45.6291	45.2279	b	96.688	92.5837	95.7097	94.9938	c
N1-30	172.52	176.394	173.788	174.234	a	112.834	114.905	118.048	115.262	a	63.8012	66.2862	60.9709	63.6861	a	119.63	114.833	116.596	117.02	a
N3	142.033	143.084	141.992	142.37	a	61.935	61.9483	62.4954	62.1262	c	41.5205	44.9568	44.8336	43.7703	b	75.3986	76.7134	72.122	74.7447	c
N2	140.192	143.218	145.47	142.96	a	73.2868	71.9108	73.5256	72.9077	b	42.8245	44.4936	43.3507	43.5563	b	86.5505	82.0855	85.0155	84.5505	b
N1-36	143.96	143.957	142.963	143.627	a	78.0111	75.9396	79.5805	77.8437	a	50.4036	52.9114	52.1647	51.8266	a	95.5427	93.5966	98.6667	95.9353	a
N3	121.118	125.106	123.119	123.114	c	60.5476	61.4175	61.4611	61.142	b	45.0337	44.1937	44.2392	44.4889	b	71.9085	71.268	72.2008	71.7924	c
N2	132.715	132.598	132.553	132.622	b	61.7637	63.3448	62.5627	62.5571	b	43.8944	43.1456	42.7705	43.2702	b	84.231	83.3343	80.8681	82.8111	b
N1-42	138.762	142.628	142.672	141.354	a	84.6204	85.8014	85.7526	85.3914	a	53.9431	52.0865	50.2662	52.0986	a	94.1736	94.0224	94.4559	94.2173	a
	2019-DBE-C1					2019-DBE-C2					2020-DBE-C1					2020-DBE-C2
N3	9.16033	9.15342	9.98274	9.43216	a	8.35514	9.09283	9.21047	8.88615	ab	13.5285	14.1801	13.5597	13.7561	a	16.0701	15.9273	15.3732	15.7902	b
N2	9.74292	10.0332	9.59957	9.7919	a	8.76732	9.05796	9.46529	9.09686	a	13.3704	14.0089	14.0455	13.8083	a	16.2211	16.1199	16.7442	16.3617	a
N1-6	8.35629	7.9203	7.61089	7.96249	b	8.25006	8.09858	8.42507	8.2579	b	10.5418	10.9892	10.904	10.8117	b	14.1038	14.2841	14.1813	14.1897	c
N3	21.0336	21.5949	21.0815	21.2367	a	14.439	13.5328	13.4457	13.8058	b	22.1508	22.9155	22.5494	22.5386	b	21.3389	20.1743	21.2518	20.9217	b
N2	22.0738	22.1144	21.1058	21.7646	a	15.3418	15.517	15.6375	15.4988	a	24.4752	24.2694	23.9318	24.2255	a	22.8881	23.1839	23.2816	23.1179	a
N1-12	17.1487	17.1477	16.4423	16.9129	b	11.5403	12.2221	12.6908	12.1511	c	20.0494	20.4183	20.1526	20.2068	c	17.9205	18.4594	17.9199	18.0999	c
N3	13.9426	13.8959	12.62	13.4862	b	23.7737	23.9394	23.0818	23.5983	b	20.1755	18.5041	19.2444	19.308	b	25.4835	25.1621	25.9719	25.5392	b
N2	15.1825	14.4488	14.724	14.7851	a	27.1401	27.1136	28.322	27.5252	a	20.6189	20.8975	19.6658	20.3941	a	28.175	26.4088	28.0596	27.5478	a
N1-18	11.3152	11.4248	11.4757	11.4052	c	21.2352	20.5291	21.2136	20.9926	c	18.2801	18.2148	17.6169	18.0373	c	23.9973	23.1682	24.0137	23.7264	c
N3	13.4657	13.6727	13.6669	13.6018	b	11.7499	11.6746	11.9478	11.7908	b	10.4517	10.1196	10.08	10.2171	b	17.6656	17.6807	19.0983	18.1482	b
N2	15.6625	15.6672	16.3736	15.9011	a	14.7856	13.7542	14.395	14.3116	a	11.7748	12.4213	12.5156	12.2372	a	21.1807	21.2112	22.108	21.5	a
N1-24	12.3939	11.9424	11.9928	12.1097	c	14.5051	14.0218	13.8313	14.1194	a	8.37748	9.24799	8.97385	8.86644	c	16.9272	16.9241	16.6806	16.844	c
N3	12.5528	12.3545	13.0913	12.6662	b	14.5612	13.7578	14.5216	14.2802	b	7.57365	6.60895	7.3063	7.16296	b	8.55469	9.01441	8.39429	8.65447	c
N2	14.7224	14.7006	13.6144	14.3458	a	15.8388	15.5368	16.2361	15.8705	a	8.25195	9.01043	8.99679	8.75306	a	10.1026	10.5993	10.6833	10.4617	b
N1-30	12.6971	13.0199	12.591	12.7694	b	14.7747	14.2737	14.9262	14.6582	b	5.56242	5.67443	5.70305	5.64663	c	11.2548	11.651	11.6377	11.5145	a
N3	12.5009	12.735	12.6399	12.6253	ab	12.2077	12.2222	13.0554	12.4951	b	5.10272	4.9408	4.75227	4.93193	b	7.72016	8.40343	7.46747	7.86369	b
N2	13.0123	13.2355	13.1667	13.1381	a	14.1808	13.6208	14.14	13.9806	a	6.94799	7.26956	7.09757	7.10504	a	8.44686	8.4467	8.11429	8.33595	b
N1-36	12.4871	12.3714	11.7437	12.2007	b	12.5978	12.1191	12.0282	12.2484	b	3.79342	3.34352	3.5675	3.56815	c	10.7515	10.0666	10.5923	10.4701	a
N3	11.375	11.4623	9.923	10.9201	b	11.7172	11.2611	11.2168	11.3983	ab	5.28815	5.2629	5.06891	5.20665	b	8.32736	7.27406	7.94831	7.84991	a
N2	12.293	12.6125	12.2049	12.3701	a	12.1367	11.8085	12.3298	12.0917	a	7.42122	7.26684	7.15105	7.2797	a	8.24598	7.93691	7.55215	7.91168	a
N1-42	10.4809	10.268	9.34832	10.0324	c	10.2532	11.2015	10.5007	10.6518	b	3.40904	3.90522	3.91489	3.74305	c	8.41316	8.5681	8.19182	8.39103	a

## Sheet: 4
2019-GDH	C1N1						C1N2						C1N3						GDH
6	30.0221	32.1667	32.8375	31.6754	1.47059		37.635	37.4599	36.5759	37.2236	0.567729		28.9048	29.8384	29.6999	29.481	0.503792	C1-2019	C1N1		C1N2		C1N3		C1-2019								C2								C2-2020								C2
12	32.9338	32.1372	30.7497	31.9402	1.10526		33.5211	31.8409	32.2448	32.5356	0.877021		32.7692	30.5239	32.2762	31.8564	1.18005	6	31.6754	1.47059	37.2236	0.567729	29.481	0.503792	6	31.68	1.47	37.22	0.57	29.48	0.5		6	35.43	0.57	39.33	0.61	37.34	0.7		6	30.66	0.52	32.81	0.53	25.66	0.32		6
18	32.825	33.1621	33.8683	33.2852	0.532446		37.7943	38.5835	38.6388	38.3389	0.472423		29.0469	29.494	28.8574	29.1328	0.326852	12	31.9402	1.10526	32.5356	0.877021	31.8564	1.18005	12	31.94	1.11	32.54	0.88	31.86	1.18		12	47.36	0.76	45.63	0.48	44.56	0.43		12	22.39	1.34	25.55	0.48	20.91	0.81		12
24	19.2048	17.71	18.8512	18.5887	0.781238		25.1491	24.5704	24.0944	24.6047	0.528172		22.6129	21.7278	22.5146	22.2851	0.485126	18	33.2852	0.532446	38.3389	0.472423	29.1328	0.326852	18	33.29	0.53	38.34	0.47	29.13	0.33		18	48.25	0.37	47.25	0.22	43.82	0.42		18	27.38	1.22	31.59	1.08	26.35	0.35		18
30	16.6973	16.6317	18.8451	17.3914	1.25942		23.0533	22.8563	22.5319	22.8139	0.263307		21.988	21.8842	21.3581	21.7434	0.337699	24	18.5887	0.781238	24.6047	0.528172	22.2851	0.485126	24	18.59	0.78	24.6	0.53	22.29	0.49		24	32.54	0.78	31.49	0.45	30.66	0.96		24	15.25	0.41	22.9	1.21	18.04	0.42		24
36	16.1888	16.3181	16.3931	16.3	0.103382		18.2244	18.6852	18.9227	18.6108	0.355074		17.6151	17.1664	18.2483	17.6766	0.543586	30	17.3914	1.25942	22.8139	0.263307	21.7434	0.337699	30	17.39	1.26	22.81	0.26	21.74	0.34		30	23.53	1.4	21.35	0.69	22.35	0.89		30	13.24	0.51	20.78	0.97	15.45	0.35		30
42	14.0867	12.2086	13.408	13.2344	0.951026		15.8748	15.5357	15.0679	15.4928	0.405155		15.4363	14.5808	14.5184	14.8452	0.51287	36	16.3	0.103382	18.6108	0.355074	17.6766	0.543586	36	16.3	0.1	18.61	0.36	17.68	0.54		36	22.53	1.09	22.25	0.87	20.29	0.7		36	13.7	0.99	19.45	0.31	15.7	0.05		36
	23.1369	22.9049	23.5647				27.3217	27.076	26.8681				24.0533	23.6022	23.9247			42	13.2344	0.951026	15.4928	0.405155	14.8452	0.51287	42	13.23	0.95	15.49	0.41	14.85	0.51		42	21.45	1.2	19.44	0.97	18.91	0.85		42	9.25	0.82	15.46	0.48	11.71	0.22		42
	C2N1						C2N2						C2N3					C2-2019
6	36.0741	34.9764	35.2451	35.4319	0.572191		39.7463	39.6167	38.6323	39.3318	0.609215		37.1814	38.1095	36.7341	37.3417	0.701612	6	35.4319	0.572191	39.3318	0.609215	37.3417	0.701612
12	48.1701	46.6599	47.2544	47.3615	0.760748		45.8132	45.0879	45.9858	45.629	0.47648		44.7622	44.8607	44.0718	44.5649	0.429856	12	47.3615	0.760748	45.629	0.47648	44.5649	0.429856		31.6754	37.2236	29.481
18	47.9764	48.6759	48.1092	48.2538	0.371533		47.2768	47.4606	47.0236	47.2537	0.219418		44.0569	43.3262	44.0668	43.8166	0.424739	18	48.2538	0.371533	47.2537	0.219418	43.8166	0.424739		31.9402	32.5356	31.8564
24	31.8725	33.3914	32.3435	32.5358	0.777522		30.9794	31.8226	31.6594	31.4871	0.447251		30.2433	29.9825	31.7605	30.6621	0.960178	24	32.5358	0.777522	31.4871	0.447251	30.6621	0.960178		33.2852	38.3389	29.1328
30	23.6621	24.849	22.0646	23.5252	1.39728		20.5555	21.7219	21.7798	21.3524	0.690747		21.8362	21.8305	23.3776	22.3481	0.89158	30	23.5252	1.39728	21.3524	0.690747	22.3481	0.89158		18.5887	24.6047	22.2851
36	22.6374	23.5592	21.3925	22.5297	1.08738		22.0837	21.4749	23.1999	22.2528	0.874809		20.0573	19.7267	21.0769	20.287	0.703811	36	22.5297	1.08738	22.2528	0.874809	20.287	0.703811		17.3914	22.8139	21.7434
42	22.0122	22.2752	20.0754	21.4543	1.20134		20.3625	18.4201	19.5352	19.4393	0.974759		19.8914	18.4041	18.4364	18.9106	0.849513	42	21.4543	1.20134	19.4393	0.974759	18.9106	0.849513		16.3	18.6108	17.6766									6.28335	5.74159	6.01247	7.36537	6.11065	6.73801	7.575	6.65373	7.11436
	33.2007	33.4839	32.3549				32.4025	32.2292	32.5451				31.1469	30.8914	31.3606			C1-2020								13.2344	15.4928	14.8452			N1	N2	N3				5.20771	11.5319	8.36981	6.50526	15.5394	11.0223	6.86767	13.9481	10.4079
2020-GDH	C1N1						C1N2						C1N3					6	30.6587	0.522667	32.808	0.534073	25.6613	0.316323		23.2022	27.0886	23.8601		C1	23.2022	27.0886	23.8601				10.7752	7.31904	9.04713	11.511	8.3179	9.91445	10.8049	9.29927	10.0521
6	30.136	31.1813	30.6587	30.6587	0.522667		32.192	33.0907	33.1413	32.808	0.534073		25.9573	25.6987	25.328	25.6613	0.316323	12	22.3947	1.34005	25.5493	0.475093	20.9093	0.813333		35.4319	39.3318	37.3417		C2	33.0132	32.3923	31.133				5.14035	8.29899	6.71967	5.91302	8.81096	7.36199	5.2885	9.61446	7.45148
12	22.408	21.048	23.728	22.3947	1.34005		25.0053	25.76	25.8827	25.5493	0.475093		21.7227	20.096	20.9093	20.9093	0.813333	18	27.384	1.22115	31.5893	1.07547	26.3547	0.346667		47.3615	45.629	44.5649									5.21502	5.53018	5.3726	5.55572	5.85813	5.70693	5.10543	6.22078	5.66311
18	27.6533	28.448	26.0507	27.384	1.22115		32.792	30.72	31.256	31.5893	1.07547		26.008	26.7013	26.3547	26.3547	0.346667	24	15.248	0.408714	22.9013	1.20555	18.0427	0.421333		48.2538	47.2537	43.8166				16.7503	2.8355				3.63233	4.41762	4.02497	4.30703	4.54412	4.42557	3.73484	6.01994	4.87739
24	14.792	15.3707	15.5813	15.248	0.408714		21.5627	23.24	23.9013	22.9013	1.20555		17.6213	18.464	18.0427	18.0427	0.421333	30	13.2427	0.512	20.7787	0.968044	15.4533	0.350431		32.5358	31.4871	30.6621				1.88068	5.69522				3.60939	3.46479	3.53709	3.74253	3.91745	3.82999	3.81418	4.1136	3.96389
30	13.7547	12.7307	13.2427	13.2427	0.512		19.688	21.536	21.112	20.7787	0.968044		15.088	15.4853	15.7867	15.4533	0.350431	36	13.704	0.993075	19.4507	0.306388	15.704	0.0533333		23.5252	21.3524	22.3481											43.0837			48.9993			49.5302
36	13.2293	14.8453	13.0373	13.704	0.993075		19.3867	19.1813	19.784	19.4507	0.306388		15.6507	15.7573	15.704	15.704	0.0533333	42	9.25067	0.817428	15.4613	0.477333	11.7067	0.221333		22.5297	22.2528	20.287
42	8.33867	9.496	9.91733	9.25067	0.817428		15.9387	14.984	15.4613	15.4613	0.477333		11.928	11.4853	11.7067	11.7067	0.221333	C2-2020								21.4543	19.4393	18.9106		C1	18.8404	24.077	19.1189						43.0837	48.9993	13.7303	43.0837	49.5302	14.9627
	18.616	19.0171	18.888				23.795	24.0731	24.3627				19.1394	19.0983	19.1189			6	31.12	0.813333	33.2453	0.877892	32.312	0.759654		33.0132	32.3923	31.133		C2	28.0792	26.4122	25.3745						36.6161	43.5656	18.9792	36.6161	37.9043	3.51798
	C2N1						C2N2						C2N3					12	40.7653	0.364573	37.3893	1.04528	36.192	0.600557		30.6587	32.808	25.6613
6	30.3067	31.9333	31.12	31.12	0.813333		33.5733	32.2507	33.912	33.2453	0.877892		32.848	31.4427	32.6453	32.312	0.759654	18	42.3547	0.295399	38.4533	0.648	36.3227	0.602932		22.3947	25.5493	20.9093				27.7944	1.47808
12	41.1547	40.7093	40.432	40.7653	0.364573		37.4747	36.304	38.3893	37.3893	1.04528		36.024	35.6933	36.8587	36.192	0.600557	24	27.68	0.395719	24.584	0.737511	23.5573	0.290667		27.384	31.5893	26.3547				5.93694	9.6326
18	42.4587	42.584	42.0213	42.3547	0.295399		39.1013	37.8053	38.4533	38.4533	0.648		36.6853	35.6267	36.656	36.3227	0.602932	30	20.5947	0.647868	17.3493	0.545338	16.12	0.62222		15.248	22.9013	18.0427
24	27.576	28.1173	27.3467	27.68	0.395719		25.4293	24.072	24.2507	24.584	0.737511		23.2667	23.848	23.5573	23.5573	0.290667	36	16.7173	0.757188	18.5787	0.341333	17.552	0.292009		13.2427	20.7787	15.4533									6.20836	6.61117	6.40976	5.1598	7.50468	6.33224	7.37964	4.98779	6.18371
30	21.3413	20.1813	20.2613	20.5947	0.647868		17.0533	17.9787	17.016	17.3493	0.545338		15.5547	16.0187	16.7867	16.12	0.62222	42	17.3227	0.481472	15.2853	0.918739	15.5653	0.288678		13.704	19.4507	15.704									5.12486	11.4155	8.2702	6.29009	12.8552	9.57264	13.8816	5.89549	9.88855
36	16.184	17.584	16.384	16.7173	0.757188		18.92	18.2373	18.5787	18.5787	0.341333		17.6747	17.7627	17.2187	17.552	0.292009									9.25067	15.4613	11.7067									10.5891	5.92671	8.25789	11.7246	8.2461	9.98532	6.93028	10.7277	8.829
42	16.7707	17.5413	17.656	17.3227	0.481472		15.6667	14.2373	15.952	15.2853	0.918739		15.3973	15.4	15.8987	15.5653	0.288678	C1-2019	GOGAT							18.8404	24.077	19.1189									3.98537	7.14533	5.56535	4.03771	6.54617	5.29194	2.64623	3.86907	3.25765
	27.9703	28.3787	27.8888				26.7455	25.8408	26.6503				25.3501	25.1131	25.6602			6	6.28335	0.488591	7.36537	0.232536	7.575	0.127261		31.12	33.2453	32.312									1.24787	4.00485	2.62636	2.85064	4.87669	3.86366	3.24574	2.46945	2.8576
																		12	5.20771	0.718239	6.50526	0.393837	6.86767	0.395795		40.7653	37.3893	36.192									2.80684	3.37617	3.0915	3.70259	5.98491	4.84375	4.18106	3.08163	3.63134
2019-GOGAT	C1N1						C1N2						C1N3					18	10.7752	0.680565	11.511	0.397257	10.8049	0.514188		42.3547	38.4533	36.3227									1.41397	3.37617	2.39507	2.33245	5.0196	3.67603	4.69736	1.81551	3.25644
6	6.71083	5.75076	6.38845	6.28335	0.488591		7.37441	7.12845	7.59326	7.36537	0.232536		7.63433	7.66177	7.42891	7.575	0.127261	24	5.14035	0.453842	5.91302	0.224578	5.2885	0.580553		27.68	24.584	23.5573											36.6161			43.5656			37.9043
12	4.50711	5.17364	5.94237	5.20771	0.718239		6.58713	6.85173	6.07692	6.50526	0.393837		6.42205	7.17835	7.00262	6.86767	0.395795	30	5.21502	0.325395	5.55572	0.252935	5.10543	0.0146978		20.5947	17.3493	16.12
18	11.3392	10.0193	10.9671	10.7752	0.680565		11.0945	11.8857	11.5528	11.511	0.397257		11.3945	10.4496	10.5705	10.8049	0.514188	36	3.63233	0.189197	4.30703	0.175612	3.73484	0.343033		16.7173	18.5787	17.552
24	5.65759	4.80879	4.95468	5.14035	0.453842		6.15882	5.71855	5.8617	5.91302	0.224578		5.93414	5.12188	4.80947	5.2885	0.580553	42	3.60939	0.0198874	3.74253	0.0487643	3.81418	0.183749		17.3227	15.2853	15.5653
30	5.12475	4.94429	5.57602	5.21502	0.325395		5.83453	5.34099	5.49163	5.55572	0.252935		5.11804	5.08929	5.10897	5.10543	0.0146978	C2-2019								28.0792	26.4122	25.3745									2.02297	1.676	1.84948	3.86625	1.73	2.79812	3.06844	1.704	2.38622
36	3.43152	3.6582	3.80725	3.63233	0.189197		4.5084	4.22698	4.1857	4.30703	0.175612		4.03911	3.36308	3.80234	3.73484	0.343033	6	6.20836	0.46646	5.1598	0.0988383	4.98779	0.53836													2.17537	1.89147	2.03342	3.5148	3.43867	3.47673	4.15903	3.49733	3.82818
42	3.58769	3.62674	3.61372	3.60939	0.0198874		3.71799	3.71091	3.79869	3.74253	0.0487643		4.01406	3.65259	3.77588	3.81418	0.183749	12	5.12486	0.437021	6.29009	0.566312	5.89549	0.419464		6.28335	7.36537	7.575									4.82932	4.53467	4.68199	5.71802	5.03567	5.37684	6.18077	5.776	5.97838
	5.76553	5.42596	5.8928				6.46797	6.40905	6.36581				6.36518	6.0738	6.07124			18	10.5891	0.40419	11.7246	0.576018	10.7277	0.612438		5.20771	6.50526	6.86767									2.0266	2.75933	2.39296	3.13018	3.13733	3.13376	3.64037	3.608	3.62418
	C2N1						C2N2						C2N3					24	3.98537	0.663622	4.03771	0.450688	3.86907	0.551866		10.7752	11.511	10.8049									2.64414	2.07107	2.3576	3.42121	3.154	3.28761	4.16235	2.79333	3.47784
6	6.09203	6.72197	5.81107	6.20836	0.46646		5.09327	5.11275	5.27337	5.1598	0.0988383		5.60179	4.59663	4.76495	4.98779	0.53836	30	1.24787	0.236453	2.85064	0.91198	2.46945	0.686616		5.14035	5.91302	5.2885									3.23652	2.334	2.78526	3.1743	3.74933	3.46182	3.59353	4.17733	3.88543
12	5.60484	5.01977	4.74997	5.12486	0.437021		6.42541	6.77649	5.66838	6.29009	0.566312		6.37967	5.64233	5.66445	5.89549	0.419464	36	2.80684	0.386318	3.70259	0.288046	3.08163	0.235796		5.21502	5.55572	5.10543									3.07171	2.53667	2.80419	3.0054	3.08067	3.04303	3.6293	4.25067	3.93998
18	10.7187	10.9126	10.136	10.5891	0.40419		11.3909	11.393	12.3897	11.7246	0.576018		10.5663	10.2121	11.4047	10.7277	0.612438	42	1.41397	0.243647	2.33245	0.457688	1.81551	0.458796		3.63233	4.30703	3.73484											18.9049			24.5779			27.1202
24	4.35602	3.21922	4.38088	3.98537	0.663622		3.78177	4.5581	3.77327	4.03771	0.450688		3.61533	3.48971	4.50217	3.86907	0.551866	C1-2020								3.60939	3.74253	3.81418			N1	N2	N3
30	1.51882	1.14159	1.08321	1.24787	0.236453		3.86506	2.58821	2.09865	2.85064	0.91198		3.26215	2.06037	2.08584	2.46945	0.686616	6	5.74159	0.4325	6.11065	0.250087	6.65373	0.532251		5.69477	6.41428	6.17007		C1	5.69477	6.41428	6.17007						18.9049	24.5779	30.0081	18.9049	27.1202	43.456
36	3.22309	2.73759	2.45983	2.80684	0.386318		4.00657	3.66752	3.43369	3.70259	0.288046		3.35245	2.97053	2.92191	3.08163	0.235796	12	11.5319	0.371031	15.5394	0.46299	13.9481	0.267603		6.20836	5.1598	4.98779		C2	4.48234	5.15683	4.69238						29.6521	30.0723	1.41703	29.6521	32.6005	9.9431
42	1.61601	1.48251	1.1434	1.41397	0.243647		2.13147	2.00965	2.85625	2.33245	0.457688		2.34212	1.60224	1.50216	1.81551	0.458796	18	7.31904	0.346481	8.3179	0.932325	9.29927	0.553145		5.12486	6.29009	5.89549
	4.73279	4.46217	4.25205				5.24207	5.15796	5.07047				5.01712	4.36771	4.69231			24	8.29899	0.546702	8.81096	0.339384	9.61446	0.472933		10.5891	11.7246	10.7277				12.6346	8.34637
2020-GOGAT	C1N1						C1N2						C1N3					30	5.53018	0.349108	5.85813	0.10718	6.22078	0.561654		3.98537	4.03771	3.86907				15.0479	4.68603
6	5.25286	5.89698	6.07492	5.74159	0.4325		5.86056	6.36073	6.11065	6.11065	0.250087		6.03919	6.96826	6.95373	6.65373	0.532251	36	4.41762	0.297429	4.54412	0.430089	6.01994	0.410857		1.24787	2.85064	2.46945
12	11.9317	11.4655	11.1986	11.5319	0.371031		15.6465	15.0322	15.9394	15.5394	0.46299		14.2157	13.6805	13.9481	13.9481	0.267603	42	3.46479	0.10718	3.91745	0.406108	4.1136	0.561951		2.80684	3.70259	3.08163									2.94168	3.71467	3.32817	3.18435	3.94667	3.56551	3.35531	4.146	3.75066
18	7.11203	7.12605	7.71904	7.31904	0.346481		7.25251	8.71661	8.98456	8.3179	0.932325		8.80295	9.89559	9.19927	9.29927	0.553145	C2-2020								1.41397	2.33245	1.81551		C1	6.61487	7.58551	7.98142				3.88748	3.28267	3.58508	3.06978	3.766	3.41789	4.17654	4.046	4.11127
24	8.92993	8.00139	7.96566	8.29899	0.546702		8.46583	8.82275	9.14429	8.81096	0.339384		9.82241	9.07319	9.9478	9.61446	0.472933	6	6.61117	0.866755	7.50468	0.464793	7.37964	0.37513		4.48234	5.15683	4.69238		C2	5.97942	7.29047	6.13742				6.23212	6.44467	6.33839	6.32927	5.95267	6.14097	6.48925	6.162	6.32563
30	5.50052	5.89317	5.19684	5.53018	0.349108		5.75095	5.96531	5.85813	5.85813	0.10718		6.5359	5.57232	6.55411	6.22078	0.561654	12	11.4155	0.881088	12.8552	0.657156	13.8816	0.714548		5.74159	6.11065	6.65373									5.81173	5.81867	5.8152	5.9855	6.416	6.20075	6.08124	6.85267	6.46695
36	4.17933	4.32258	4.75095	4.41762	0.297429		4.9154	4.07284	4.64412	4.54412	0.430089		6.4308	5.60909	6.01994	6.01994	0.410857	18	5.92671	0.183862	8.2461	0.752301	6.93028	0.4641		11.5319	15.5394	13.9481				14.6735	20.6586				2.43788	3.314	2.87594	2.50346	3.45933	2.9814	2.71972	4.48333	3.60153
42	3.35761	3.57197	3.46479	3.46479	0.10718		4.03642	3.46514	4.25078	3.91745	0.406108		3.46479	4.42907	4.44693	4.1136	0.561951	24	7.14533	0.178633	6.54617	0.492196	2.64623	0.180523		7.31904	8.3179	9.29927				21.9261	2.64238				3.86801	3.90267	3.88534	3.88009	2.9652	3.42264	4.02423	4.09333	4.05878
	6.60914	6.61109	6.6244				7.41832	7.4908	7.84741				7.90168	7.88972	8.15285			30	4.00485	0.106487	4.87669	0.125043	3.24574	0.195803		8.29899	8.81096	9.61446									3.75532	3.89267	3.82399	3.80827	4.878	4.34314	3.89061	4.68067	4.28564
	C2N1						C2N2						C2N3					36	3.37617	0.339403	5.98491	0.41051	4.18106	0.536247		5.53018	5.85813	6.22078											29.6521			30.0723			32.6005
6	6.07561	6.14672	7.61117	6.61117	0.866755		7.03989	7.96947	7.50468	7.50468	0.464793		7.75477	7.00451	7.37964	7.37964	0.37513	42	3.37617	0.196497	5.0196	0.37513	4.69736	0.553417		4.41762	4.54412	6.01994
12	10.3982	11.9329	11.9155	11.4155	0.881088		13.6122	12.4315	12.5219	12.8552	0.657156		14.6837	13.3129	13.6483	13.8816	0.714548									3.46479	3.91745	4.1136
18	6.00312	5.71696	6.06004	5.92671	0.183862		7.43045	8.39507	8.91276	8.2461	0.752301		7.39438	6.46618	6.93028	6.93028	0.4641	C1-2019	GS							6.61487	7.58551	7.98142
24	6.9667	7.32397	7.14533	7.14533	0.178633		6.95796	6.00104	6.6795	6.54617	0.492196		2.4847	2.8411	2.6129	2.64623	0.180523	6	2.02297	0.25768	3.86625	0.569222	3.06844	0.322245		6.61117	7.50468	7.37964
30	4.11134	3.89837	4.00485	4.00485	0.106487		4.75165	5.00173	4.87669	4.87669	0.125043		3.44155	3.04994	3.24574	3.24574	0.195803	12	2.17537	0.100914	3.5148	0.450563	4.15903	0.101874		11.4155	12.8552	13.8816
36	3.71557	3.03677	3.37617	3.37617	0.339403		6.39542	5.5744	5.98491	5.98491	0.41051		3.64481	4.71731	4.18106	4.18106	0.536247	18	4.82932	0.558383	5.71802	0.291571	6.18077	0.619523		5.92671	8.2461	6.93028
42	3.17967	3.57267	3.37617	3.37617	0.196497		4.64447	5.39473	5.0196	5.0196	0.37513		5.25078	4.14395	4.69736	4.69736	0.553417	24	2.0266	0.102574	3.13018	0.0586682	3.64037	0.389356		7.14533	6.54617	2.64623
	5.7786	5.9469	6.21275				7.26172	7.25256	7.35714				6.37924	5.9337	6.09932			30	2.64414	0.575747	3.42121	0.319824	4.16235	0.562308		4.00485	4.87669	3.24574
																		36	3.23652	0.609138	3.1743	0.223025	3.59353	0.0844677		3.37617	5.98491	4.18106
2019-GS	C1N1						C1N2						C1N3					42	3.07171	0.551952	3.0054	0.135177	3.6293	0.490163		3.37617	5.0196	4.69736
6	1.74113	2.2465	2.08127	2.02297	0.25768		3.20924	4.17835	4.21115	3.86625	0.569222		2.69634	3.25454	3.25444	3.06844	0.322245	C2-2019								5.97942	7.29047	6.13742
12	2.0764	2.17159	2.27812	2.17537	0.100914		3.71953	2.99822	3.82664	3.5148	0.450563		4.14276	4.26805	4.06626	4.15903	0.101874	6	2.94168	0.174041	3.18435	0.0273344	3.35531	0.316511
18	5.15166	5.15175	4.18456	4.82932	0.558383		5.95305	5.39173	5.80927	5.71802	0.291571		6.55352	5.46562	6.52316	6.18077	0.619523	12	3.88748	0.482833	3.06978	0.0403025	4.17654	0.0231988
24	2.08671	2.08492	1.90816	2.0266	0.102574		3.09432	3.19789	3.09834	3.13018	0.0586682		4.08622	3.36738	3.4675	3.64037	0.389356	18	6.23212	0.356095	6.32927	0.309427	6.48925	0.450179
30	2.31803	3.30891	2.30547	2.64414	0.575747		3.44643	3.08953	3.72768	3.42121	0.319824		3.51375	4.5128	4.46049	4.16235	0.562308	24	5.81173	0.203567	5.9855	0.413933	6.08124	0.0101914
36	2.88382	3.93989	2.88585	3.23652	0.609138		2.91678	3.30132	3.30481	3.1743	0.223025		3.64242	3.64218	3.496	3.59353	0.0844677	30	2.43788	0.399788	2.50346	0.424892	2.71972	0.340936
42	3.70861	2.77373	2.7328	3.07171	0.551952		2.84931	3.08259	3.08429	3.0054	0.135177		3.06331	3.91052	3.91406	3.6293	0.490163	36	3.86801	0.40706	3.88009	0.442426	4.02423	0.204627
	2.85234	3.09675	2.62517				3.59838	3.60566	3.86603				3.9569	4.06016	4.16884			42	3.75532	0.17633	3.80827	0.0154632	3.89061	0.0327935
	C2N1						C2N2						C2N3					C1-2020
6	2.92919	2.77422	3.12163	2.94168	0.174041		3.15333	3.19482	3.2049	3.18435	0.0273344		3.34127	3.04606	3.67861	3.35531	0.316511	6	1.676	0.119264	1.73	0.121562	1.704	0.294314
12	3.86738	3.41502	4.38005	3.88748	0.482833		3.11628	3.04794	3.0451	3.06978	0.0403025		4.19716	4.18103	4.15142	4.17654	0.0231988	12	1.89147	0.162316	3.43867	0.310186	3.49733	0.398299
18	6.64225	6.05249	6.00162	6.23212	0.356095		6.32647	6.02124	6.64008	6.32927	0.309427		6.04649	6.9465	6.47477	6.48925	0.450179	18	4.53467	0.658667	5.03567	0.00886667	5.776	0.285268
24	5.98812	5.58898	5.85808	5.81173	0.203567		5.95721	5.58644	6.41286	5.9855	0.413933		6.0895	6.08437	6.06985	6.08124	0.0101914	24	2.75933	0.254157	3.13733	0.262565	3.608	0.513915
30	2.01754	2.48276	2.81333	2.43788	0.399788		2.0673	2.91611	2.52698	2.50346	0.424892		2.7442	3.04776	2.36721	2.71972	0.340936	30	2.07107	0.411205	3.154	0.0633333	2.79333	0.250081
36	3.46351	4.27758	3.86295	3.86801	0.40706		3.91526	3.42112	4.30387	3.88009	0.442426		4.06424	4.2059	3.80255	4.02423	0.204627	36	2.334	0.294384	3.74933	0.278667	4.17733	0.232096
42	3.57158	3.77122	3.92316	3.75532	0.17633		3.82197	3.7915	3.81133	3.80827	0.0154632		3.90647	3.91246	3.8529	3.89061	0.0327935	42	2.53667	0.525526	3.08067	0.260069	4.25067	0.555555
	4.06851	4.05175	4.28012				4.05112	3.99703	4.27788				4.34133	4.48915	4.34247			C2-2020
2020-GS	C1N1						C1N2						C1N3					6	3.71467	0.415746	3.94667	0.362863	4.146	0.377264
6	1.544	1.708	1.776	1.676	0.119264		1.70133	1.62533	1.86333	1.73	0.121562		1.928	1.81333	1.37067	1.704	0.294314	12	3.28267	0.406614	3.766	0.224227	4.046	0.325815
12	1.712	1.9344	2.028	1.89147	0.162316		3.55733	3.08667	3.672	3.43867	0.310186		3.756	3.03867	3.69733	3.49733	0.398299	18	6.44467	0.538079	5.95267	0.35718	6.162	0.701484
18	3.876	5.19333	4.53467	4.53467	0.658667		5.04453	5.0268	5.03567	5.03567	0.00886667		5.44933	5.90267	5.976	5.776	0.285268	24	5.81867	0.202258	6.416	0.513214	6.85267	0.15899
24	3.04533	2.67333	2.55933	2.75933	0.254157		3.04	3.43467	2.93733	3.13733	0.262565		3.116	3.56667	4.14133	3.608	0.513915	30	3.314	0.29673	3.45933	0.506897	4.48333	0.164667
30	2.48107	1.65867	2.07347	2.07107	0.411205		3.21733	3.09067	3.154	3.154	0.0633333		2.824	2.52933	3.02667	2.79333	0.250081	36	3.90267	0.462071	2.9652	0.620005	4.09333	0.104
36	2.07867	2.656	2.26733	2.334	0.294384		4.028	3.47067	3.74933	3.74933	0.278667		4.44533	4.04267	4.044	4.17733	0.232096	42	3.89267	0.257358	4.878	0.482006	4.68067	0.894582
42	2.06533	2.44133	3.10333	2.53667	0.525526		2.78667	3.17467	3.28067	3.08067	0.260069		4.55867	3.60933	4.584	4.25067	0.555555
	2.40034	2.6093	2.6203				3.33931	3.27278	3.38462				3.72533	3.50038	3.83429
	C2N1						C2N2						C2N3
6	4.19467	3.468	3.48133	3.71467	0.415746		4.35733	3.66933	3.81333	3.94667	0.362863		4.324	4.40133	3.71267	4.146	0.377264
12	3.08133	3.75067	3.016	3.28267	0.406614		3.58267	4.016	3.69933	3.766	0.224227		3.67467	4.284	4.17933	4.046	0.325815
18	6.092	7.064	6.178	6.44467	0.538079		6.35733	5.68133	5.81933	5.95267	0.35718		5.356	6.63467	6.49533	6.162	0.701484
24	5.69333	5.71067	6.052	5.81867	0.202258		5.83733	6.59467	6.816	6.416	0.513214		7.00267	6.86933	6.686	6.85267	0.15899
30	3.216	3.07867	3.64733	3.314	0.29673		3.70933	2.876	3.79267	3.45933	0.506897		4.31867	4.648	4.48333	4.48333	0.164667
36	3.44533	3.89333	4.36933	3.90267	0.462071		2.34667	3.58667	2.96227	2.9652	0.620005		3.98933	4.19733	4.09333	4.09333	0.104
42	3.596	4.056	4.026	3.89267	0.257358		4.65867	5.43067	4.54467	4.878	0.482006		5.69733	4.33067	4.014	4.68067	0.894582
	4.18838	4.43162	4.39571				4.40705	4.55067	4.49251				4.90895	5.05219	4.80914
N1-6	30.0221	32.1667	32.8375	31.6754	b	36.0741	34.9764	35.2451	35.4319	c	30.136	31.1813	30.6587	30.6587	b	30.3067	31.9333	31.12	31.12	b
N2	37.635	37.4599	36.5759	37.2236	a	39.7463	39.6167	38.6323	39.3318	a	32.192	33.0907	33.1413	32.808	a	33.5733	32.2507	33.912	33.2453	a
N3	28.9048	29.8384	29.6999	29.481	c	37.1814	38.1095	36.7341	37.3417	b	25.9573	25.6987	25.328	25.6613	c	32.848	31.4427	32.6453	32.312	ab
N1-12	32.9338	32.1372	30.7497	31.9402	a	48.1701	46.6599	47.2544	47.3615	a	22.408	21.048	23.728	22.3947	b	41.1547	40.7093	40.432	40.7653	a
N2	33.5211	31.8409	32.2448	32.5356	a	45.8132	45.0879	45.9858	45.629	b	25.0053	25.76	25.8827	25.5493	a	37.4747	36.304	38.3893	37.3893	b
N3	32.7692	30.5239	32.2762	31.8564	a	44.7622	44.8607	44.0718	44.5649	b	21.7227	20.096	20.9093	20.9093	c	36.024	35.6933	36.8587	36.192	b
N1-18	32.825	33.1621	33.8683	33.2852	b	47.9764	48.6759	48.1092	48.2538	a	27.6533	28.448	26.0507	27.384	b	42.4587	42.584	42.0213	42.3547	a
N2	37.7943	38.5835	38.6388	38.3389	a	47.2768	47.4606	47.0236	47.2537	b	32.792	30.72	31.256	31.5893	a	39.1013	37.8053	38.4533	38.4533	b
N3	29.0469	29.494	28.8574	29.1328	c	44.0569	43.3262	44.0668	43.8166	c	26.008	26.7013	26.3547	26.3547	b	36.6853	35.6267	36.656	36.3227	c
N1-24	19.2048	17.71	18.8512	18.5887	c	31.8725	33.3914	32.3435	32.5358	a	14.792	15.3707	15.5813	15.248	c	27.576	28.1173	27.3467	27.68	a
N2	25.1491	24.5704	24.0944	24.6047	a	30.9794	31.8226	31.6594	31.4871	ab	21.5627	23.24	23.9013	22.9013	a	25.4293	24.072	24.2507	24.584	b
N3	22.6129	21.7278	22.5146	22.2851	b	30.2433	29.9825	31.7605	30.6621	b	17.6213	18.464	18.0427	18.0427	b	23.2667	23.848	23.5573	23.5573	b
N1-30	16.6973	16.6317	18.8451	17.3914	b	23.6621	24.849	22.0646	23.5252	a	13.7547	12.7307	13.2427	13.2427	c	21.3413	20.1813	20.2613	20.5947	a
N2	23.0533	22.8563	22.5319	22.8139	a	20.5555	21.7219	21.7798	21.3524	b	19.688	21.536	21.112	20.7787	a	17.0533	17.9787	17.016	17.3493	b
N3	21.988	21.8842	21.3581	21.7434	a	21.8362	21.8305	23.3776	22.3481	ab	15.088	15.4853	15.7867	15.4533	b	15.5547	16.0187	16.7867	16.12	b
N1-36	16.1888	16.3181	16.3931	16.3	b	22.6374	23.5592	21.3925	22.5297	a	13.2293	14.8453	13.0373	13.704	c	16.184	17.584	16.384	16.7173	b
N2	18.2244	18.6852	18.9227	18.6108	a	22.0837	21.4749	23.1999	22.2528	a	19.3867	19.1813	19.784	19.4507	a	18.92	18.2373	18.5787	18.5787	a
N3	17.6151	17.1664	18.2483	17.6766	ab	20.0573	19.7267	21.0769	20.287	b	15.6507	15.7573	15.704	15.704	b	17.6747	17.7627	17.2187	17.552	ab
N1-42	14.0867	12.2086	13.408	13.2344	b	22.0122	22.2752	20.0754	21.4543	a	8.33867	9.496	9.91733	9.25067	c	16.7707	17.5413	17.656	17.3227	a
N2	15.8748	15.5357	15.0679	15.4928	a	20.3625	18.4201	19.5352	19.4393	b	15.9387	14.984	15.4613	15.4613	a	15.6667	14.2373	15.952	15.2853	b
N3	15.4363	14.5808	14.5184	14.8452	a	19.8914	18.4041	18.4364	18.9106	b	11.928	11.4853	11.7067	11.7067	b	15.3973	15.4	15.8987	15.5653	b
N1-6	6.71083	5.75076	6.38845	6.28335	b	6.09203	6.72197	5.81107	6.20836	a	5.25286	5.89698	6.07492	5.74159	a	6.07561	6.14672	7.61117	6.61117	a
N2	7.37441	7.12845	7.59326	7.36537	a	5.09327	5.11275	5.27337	5.1598	b	5.86056	6.36073	6.11065	6.11065	a	7.03989	7.96947	7.50468	7.50468	a
N3	7.63433	7.66177	7.42891	7.575	a	5.60179	4.59663	4.76495	4.98779	b	6.03919	6.96826	6.95373	6.65373	a	7.75477	7.00451	7.37964	7.37964	a
N1-12	4.50711	5.17364	5.94237	5.20771	b	5.60484	5.01977	4.74997	5.12486	b	11.9317	11.4655	11.1986	11.5319	c	10.3982	11.9329	11.9155	11.4155	b
N2	6.58713	6.85173	6.07692	6.50526	a	6.42541	6.77649	5.66838	6.29009	a	15.6465	15.0322	15.9394	15.5394	a	13.6122	12.4315	12.5219	12.8552	a
N3	6.42205	7.17835	7.00262	6.86767	a	6.37967	5.64233	5.66445	5.89549	ab	14.2157	13.6805	13.9481	13.9481	b	14.6837	13.3129	13.6483	13.8816	a
N1-18	11.3392	10.0193	10.9671	10.7752	a	10.7187	10.9126	10.136	10.5891	a	7.11203	7.12605	7.71904	7.31904	b	6.00312	5.71696	6.06004	5.92671	b
N2	11.0945	11.8857	11.5528	11.511	a	11.3909	11.393	12.3897	11.7246	a	7.25251	8.71661	8.98456	8.3179	ab	7.43045	8.39507	8.91276	8.2461	a
N3	11.3945	10.4496	10.5705	10.8049	a	10.5663	10.2121	11.4047	10.7277	a	8.80295	9.89559	9.19927	9.29927	a	7.39438	6.46618	6.93028	6.93028	b
N1-24	5.65759	4.80879	4.95468	5.14035	a	4.35602	3.21922	4.38088	3.98537	a	8.92993	8.00139	7.96566	8.29899	b	6.9667	7.32397	7.14533	7.14533	a
N2	6.15882	5.71855	5.8617	5.91302	a	3.78177	4.5581	3.77327	4.03771	a	8.46583	8.82275	9.14429	8.81096	ab	6.95796	6.00104	6.6795	6.54617	a
N3	5.93414	5.12188	4.80947	5.2885	a	3.61533	3.48971	4.50217	3.86907	a	9.82241	9.07319	9.9478	9.61446	a	2.4847	2.8411	2.6129	2.64623	b
N1-30	5.12475	4.94429	5.57602	5.21502	a	1.51882	1.14159	1.08321	1.24787	b	5.50052	5.89317	5.19684	5.53018	b	4.11134	3.89837	4.00485	4.00485	b
N2	5.83453	5.34099	5.49163	5.55572	a	3.86506	2.58821	2.09865	2.85064	a	5.75095	5.96531	5.85813	5.85813	ab	4.75165	5.00173	4.87669	4.87669	a
N3	5.11804	5.08929	5.10897	5.10543	a	3.26215	2.06037	2.08584	2.46945	a	6.5359	5.57232	6.55411	6.22078	a	3.44155	3.04994	3.24574	3.24574	c
N1-36	3.43152	3.6582	3.80725	3.63233	b	3.22309	2.73759	2.45983	2.80684	b	4.17933	4.32258	4.75095	4.41762	b	3.71557	3.03677	3.37617	3.37617	b
N2	4.5084	4.22698	4.1857	4.30703	a	4.00657	3.66752	3.43369	3.70259	a	4.9154	4.07284	4.64412	4.54412	b	6.39542	5.5744	5.98491	5.98491	a
N3	4.03911	3.36308	3.80234	3.73484	b	3.35245	2.97053	2.92191	3.08163	b	6.4308	5.60909	6.01994	6.01994	a	3.64481	4.71731	4.18106	4.18106	b
N1-42	3.58769	3.62674	3.61372	3.60939	a	1.61601	1.48251	1.1434	1.41397	b	3.35761	3.57197	3.46479	3.46479	a	3.17967	3.57267	3.37617	3.37617	b
N2	3.71799	3.71091	3.79869	3.74253	a	2.13147	2.00965	2.85625	2.33245	a	4.03642	3.46514	4.25078	3.91745	a	4.64447	5.39473	5.0196	5.0196	a
N3	4.01406	3.65259	3.77588	3.81418	a	2.34212	1.60224	1.50216	1.81551	ab	3.46479	4.42907	4.44693	4.1136	a	5.25078	4.14395	4.69736	4.69736	a
N1-6	1.74113	2.2465	2.08127	2.02297	c	2.92919	2.77422	3.12163	2.94168	b	1.544	1.708	1.776	1.676	a	4.19467	3.468	3.48133	3.71467	a
N2	3.20924	4.17835	4.21115	3.86625	a	3.15333	3.19482	3.2049	3.18435	a	1.70133	1.62533	1.86333	1.73	a	4.35733	3.66933	3.81333	3.94667	a
N3	2.69634	3.25454	3.25444	3.06844	b	3.34127	3.04606	3.67861	3.35531	ab	1.928	1.81333	1.37067	1.704	a	4.324	4.40133	3.71267	4.146	a
N1-12	2.0764	2.17159	2.27812	2.17537	c	3.86738	3.41502	4.38005	3.88748	a	1.712	1.9344	2.028	1.89147	b	3.08133	3.75067	3.016	3.28267	b
N2	3.71953	2.99822	3.82664	3.5148	b	3.11628	3.04794	3.0451	3.06978	b	3.55733	3.08667	3.672	3.43867	a	3.58267	4.016	3.69933	3.766	a
N3	4.14276	4.26805	4.06626	4.15903	a	4.19716	4.18103	4.15142	4.17654	a	3.756	3.03867	3.69733	3.49733	a	3.67467	4.284	4.17933	4.046	a
N1-18	5.15166	5.15175	4.18456	4.82932	b	6.64225	6.05249	6.00162	6.23212	a	3.876	5.19333	4.53467	4.53467	b	6.092	7.064	6.178	6.44467	a
N2	5.95305	5.39173	5.80927	5.71802	ab	6.32647	6.02124	6.64008	6.32927	a	5.04453	5.0268	5.03567	5.03567	ab	6.35733	5.68133	5.81933	5.95267	a
N3	6.55352	5.46562	6.52316	6.18077	a	6.04649	6.9465	6.47477	6.48925	a	5.44933	5.90267	5.976	5.776	a	5.356	6.63467	6.49533	6.162	a
N1-24	2.08671	2.08492	1.90816	2.0266	c	5.98812	5.58898	5.85808	5.81173	a	3.04533	2.67333	2.55933	2.75933	b	5.69333	5.71067	6.052	5.81867	b
N2	3.09432	3.19789	3.09834	3.13018	b	5.95721	5.58644	6.41286	5.9855	a	3.04	3.43467	2.93733	3.13733	ab	5.83733	6.59467	6.816	6.416	ab
N3	4.08622	3.36738	3.4675	3.64037	a	6.0895	6.08437	6.06985	6.08124	a	3.116	3.56667	4.14133	3.608	a	7.00267	6.86933	6.686	6.85267	a
N1-30	2.31803	3.30891	2.30547	2.64414	b	2.01754	2.48276	2.81333	2.43788	a	2.48107	1.65867	2.07347	2.07107	b	3.216	3.07867	3.64733	3.314	b
N2	3.44643	3.08953	3.72768	3.42121	ab	2.0673	2.91611	2.52698	2.50346	a	3.21733	3.09067	3.154	3.154	a	3.70933	2.876	3.79267	3.45933	b
N3	3.51375	4.5128	4.46049	4.16235	a	2.7442	3.04776	2.36721	2.71972	a	2.824	2.52933	3.02667	2.79333	a	4.31867	4.648	4.48333	4.48333	a
N1-36	2.88382	3.93989	2.88585	3.23652	a	3.46351	4.27758	3.86295	3.86801	a	2.07867	2.656	2.26733	2.334	b	3.44533	3.89333	4.36933	3.90267	a
N2	2.91678	3.30132	3.30481	3.1743	a	3.91526	3.42112	4.30387	3.88009	a	4.028	3.47067	3.74933	3.74933	a	2.34667	3.58667	2.96227	2.9652	b
N3	3.64242	3.64218	3.496	3.59353	a	4.06424	4.2059	3.80255	4.02423	a	4.44533	4.04267	4.044	4.17733	a	3.98933	4.19733	4.09333	4.09333	a
N1-42	3.70861	2.77373	2.7328	3.07171	a	3.57158	3.77122	3.92316	3.75532	a	2.06533	2.44133	3.10333	2.53667	b	3.596	4.056	4.026	3.89267	a
N2	2.84931	3.08259	3.08429	3.0054	a	3.82197	3.7915	3.81133	3.80827	a	2.78667	3.17467	3.28067	3.08067	b	4.65867	5.43067	4.54467	4.878	a
N3	3.06331	3.91052	3.91406	3.6293	a	3.90647	3.91246	3.8529	3.89061	a	4.55867	3.60933	4.584	4.25067	a	5.69733	4.33067	4.014	4.68067	a
[truncated: 62 more columns]

## Sheet: 5
2019-ACC	C1N1						C1N2						C1N3							ACC
6	1.73037	1.75924	2.04805	1.84589	0.175674		1.633	1.73022	1.73161	1.69828	0.0565341		1.5459	1.66693	1.70642	1.63975	0.0836373		C1-2019	C1N1		C1N2		C1N3
12	2.51093	2.45527	2.4831	2.4831	0.027833		3.68851	3.30849	3.4985	3.4985	0.19001		3.50588	3.52745	3.21667	3.41667	0.17354		6	1.84589	0.175674	1.69828	0.0565341	1.63975	0.0836373
18	2.11411	1.86196	2.03804	2.0047	0.129339		2.63768	2.62044	3.02104	2.75972	0.226476		3.98008	3.64023	3.66016	3.76016	0.190718		12	2.4831	0.027833	3.4985	0.19001	3.41667	0.17354
24	5.64208	4.91583	4.97896	5.17896	0.402319		6.14729	6.40962	6.42846	6.32846	0.157174		6.46778	6.8332	6.35049	6.55049	0.251761		18	2.0047	0.129339	2.75972	0.226476	3.76016	0.190718
30	4.27879	3.95152	3.81515	4.01515	0.238279		5.0917	4.90751	5.06996	5.02306	0.100655		5.06608	5.06082	5.06345	5.06345	0.00263158		24	5.17896	0.402319	6.32846	0.157174	6.55049	0.251761
36	3.22709	3.16335	3.49522	3.29522	0.176113		4.64866	4.64955	4.89911	4.73244	0.144338		5.24032	4.9002	5.07115	5.07055	0.17006		30	4.01515	0.238279	5.02306	0.100655	5.06345	0.00263158
42	4.02709	3.86335	3.69522	3.86189	0.165941		4.04866	4.74955	4.69911	4.49911	0.390911		4.41403	4.10198	4.87115	4.46238	0.386858		36	3.29522	0.176113	4.73244	0.144338	5.07055	0.17006
	3.3615	3.13864	3.22196				3.98507	4.05363	4.19254				4.31715	4.24726	4.27707				42	3.86189	0.165941	4.49911	0.390911	4.46238	0.386858
	C2N1						C2N2						C2N3						C2-2019
6	3.69619	4.03511	3.61565	3.78231	0.222597		3.81911	3.04431	3.23171	3.36504	0.404241		5.67538	5.00101	5.63819	5.43819	0.37907		6	3.78231	0.222597	3.36504	0.404241	5.43819	0.37907
12	3.42036	3.11834	3.01935	3.18602	0.208898		3.53554	3.25726	3.6964	3.4964	0.22217		3.90041	4.02324	4.11182	4.01182	0.10617		12	3.18602	0.208898	3.4964	0.22217	4.01182	0.10617
18	11.6256	11.7503	10.1879	11.1879	0.868264		13.5195	13.1155	13.0175	13.2175	0.266092		14.7636	14.3986	14.7249	14.629	0.200487		18	11.1879	0.868264	13.2175	0.266092	14.629	0.200487
24	1.27699	1.21385	1.24542	1.24542	0.0315682		2.342	2.138	2.54	2.34	0.201007		6.3014	6.84092	6.12116	6.42116	0.374527		24	1.24542	0.0315682	2.34	0.201007	6.42116	0.374527
30	1.44071	1.32806	1.38439	1.38439	0.0563241		1.2542	1.45025	1.15223	1.28556	0.151465		1.68122	1.85482	1.46802	1.66802	0.193738		30	1.38439	0.0563241	1.28556	0.151465	1.66802	0.193738
36	2.1716	1.98619	2.0789	2.0789	0.0927022		3.59596	3.99091	3.04343	3.54343	0.475916		2.71602	2.99229	2.25416	2.65416	0.372936		36	2.0789	0.0927022	3.54343	0.475916	2.65416	0.372936
42	2.1716	1.98619	2.3789	2.1789	0.196453		3.59596	3.09091	3.04343	3.24343	0.306217		2.91602	2.89229	2.95416	2.92082	0.0312112		42	2.1789	0.196453	3.24343	0.306217	2.92082	0.0312112
	3.68615	3.63114	3.41579				4.52318	4.29816	4.24639				5.42201	5.42903	5.32462				C1-2020
2020-ACC	C1N1						C1N2						C1N3						6	1.34464	0.108405	1.46536	0.260528	1.2469	0.146294
6	1.32943	1.45984	1.24464	1.34464	0.108405		1.18425	1.51314	1.6987	1.46536	0.260528		1.13972	1.18741	1.41357	1.2469	0.146294		12	1.56891	0.0577688	2.08689	0.176006	2.91561	0.354467
12	1.5336	1.53755	1.63557	1.56891	0.0577688		1.91491	2.26667	2.07908	2.08689	0.176006		2.70634	3.32488	2.71561	2.91561	0.354467		18	2.5703	0.366219	2.80331	0.4484	3.42208	0.19285
18	2.48911	2.25149	2.9703	2.5703	0.366219		2.97976	2.29352	3.13664	2.80331	0.4484		3.20597	3.57664	3.48362	3.42208	0.19285		24	5.61454	0.226644	6.15626	0.0907548	6.47314	0.367467
24	5.35509	5.77399	5.71454	5.61454	0.226644		6.07913	6.1334	6.25626	6.15626	0.0907548		6.32065	6.89231	6.20648	6.47314	0.367467		30	3.03442	0.367018	4.15685	0.115678	4.83627	0.192209
30	2.61137	3.22413	3.26775	3.03442	0.367018		4.08325	4.09713	4.29019	4.15685	0.115678		4.61961	4.98627	4.90294	4.83627	0.192209		36	2.96726	0.182023	3.29692	0.179306	3.08085	0.259811
36	2.75714	3.06786	3.07679	2.96726	0.182023		3.35055	3.4433	3.09692	3.29692	0.179306		2.93226	2.92944	3.38085	3.08085	0.259811		42	2.66786	0.164014	2.99692	0.129569	3.18085	0.219241
42	2.85714	2.57857	2.56786	2.66786	0.164014		2.85055	3.0433	3.09692	2.99692	0.129569		3.43226	3.02944	3.08085	3.18085	0.219241		C2-2020
	2.7047	2.84192	2.92535				3.20606	3.25578	3.37924				3.47954	3.70377	3.5977				6	3.87631	0.377003	3.46467	0.144836	4.24221	0.218911
	C2N1						C2N2						C2N3						12	1.12152	0.058328	2.12291	0.212709	2.89376	0.10696
6	4.31124	3.6747	3.64297	3.87631	0.377003		3.536	3.56	3.298	3.46467	0.144836		4.20974	4.04135	4.47555	4.24221	0.218911		18	7.24433	0.162423	10.8745	0.406175	12.624	0.390571
12	1.18887	1.0875	1.08818	1.12152	0.058328		2.07266	1.93982	2.35624	2.12291	0.212709		3.01713	2.83705	2.82709	2.89376	0.10696		24	1.77264	0.028169	2.61325	0.279304	2.5826	0.319054
18	7.19677	7.42523	7.111	7.24433	0.162423		11.1484	11.0673	10.4078	10.8745	0.406175		12.8057	12.1757	12.8907	12.624	0.390571		30	1.91707	0.00878049	2.03533	0.210501	1.97475	0.0252525
24	1.74447	1.8008	1.77264	1.77264	0.028169		2.66073	2.86578	2.31325	2.61325	0.279304		2.54741	2.91779	2.2826	2.5826	0.319054		36	3.01756	0.057561	3.05882	0.0990342	6.42576	0.372906
30	1.90829	1.92585	1.91707	1.91707	0.00878049		2.05496	1.8157	2.23533	2.03533	0.210501		1.94949	2	1.97475	1.97475	0.0252525		42	3.01756	0.057561	3.65882	0.199027	3.42576	0.177336
36	3.07512	2.96	3.01756	3.01756	0.057561		3.06078	3.15686	2.95882	3.05882	0.0990342		6.48771	6.76382	6.02576	6.42576	0.372906
42	3.07512	2.96	3.01756	3.01756	0.057561		3.66078	3.85686	3.45882	3.65882	0.199027		3.48771	3.56382	3.22576	3.42576	0.177336		C1-2019	IAA
	3.21427	3.11915	3.081				4.02776	4.03747	3.86118				4.92927	4.89993	4.8146				6	678.819	18.3586	819.022	1.70977	1129.91	11.1941
																			12	868.38	35.7608	779.993	3.6107	766.152	5.07354
2019-IAA	C1N1						C1N2						C1N3						18	496.613	14.4213	603.743	2.78496	623.435	3.76251
6	662.733	674.905	698.819	678.819	18.3586		820.298	817.08	819.689	819.022	1.70977		1136.17	1116.99	1136.58	1129.91	11.1941		24	458.453	8.73924	579.442	4.05512	604.366	4.89169
12	847.093	909.666	848.38	868.38	35.7608		783.828	779.491	776.659	779.993	3.6107		760.294	769.01	769.152	766.152	5.07354		30	302.288	7.61384	363.072	2.65053	426.897	5.50977
18	480.064	506.494	503.279	496.613	14.4213		604.24	606.246	600.743	603.743	2.78496		621.539	620.998	627.769	623.435	3.76251		36	422.957	17.3391	487.727	3.68818	501.797	6.92858
24	462.281	464.625	448.453	458.453	8.73924		576.776	577.441	584.108	579.442	4.05512		600.088	603.31	609.699	604.366	4.89169		42	429.624	5.82891	467.727	4.0432	501.131	5.77395
30	306.051	293.525	307.288	302.288	7.61384		364.047	365.097	360.072	363.072	2.65053		428.064	431.729	420.897	426.897	5.50977		C2-2019
36	433.759	432.155	402.957	422.957	17.3391		491.812	484.642	486.727	487.727	3.68818		497.725	497.87	509.797	501.797	6.92858		6	601.945	6.79149	651.091	6.86992	625.051	4.3456
42	433.759	432.155	422.957	429.624	5.82891		471.812	467.642	463.727	467.727	4.0432		497.725	497.87	507.797	501.131	5.77395		12	860.764	8.88706	907.62	8.00233	1064.52	16.2108
	517.963	530.504	518.876				587.545	585.377	584.532				648.801	648.254	654.527				18	325.049	3.03121	473.906	4.22022	550.287	1.47813
	C2N1						C2N2						C2N3						24	582.091	8.55008	648.144	5.29907	657.599	11.5614
6	606.425	594.13	605.278	601.945	6.79149		644.222	657.961	651.091	651.091	6.86992		627.185	627.918	620.051	625.051	4.3456		30	402.902	4.47618	464.282	3.69692	654.795	8.66026
12	852.229	869.966	860.097	860.764	8.88706		916.343	905.896	900.62	907.62	8.00233		1046.04	1076.34	1071.19	1064.52	16.2108		36	501.437	3.73669	604.248	3.90303	629.74	8.87781
18	327.64	325.791	321.716	325.049	3.03121		469.686	478.126	473.906	473.906	4.22022		551.765	548.809	550.287	550.287	1.47813		42	501.437	3.73669	624.248	1.90303	629.74	6.95335
24	576.89	591.959	577.425	582.091	8.55008		646.134	654.154	644.144	648.144	5.29907		663.689	664.842	644.265	657.599	11.5614		C1-2020
30	397.814	404.656	406.235	402.902	4.47618		462.016	468.548	462.282	464.282	3.69692		659.786	659.804	644.795	654.795	8.66026		6	450.665	2.11111	737.476	5.0162	1060.88	26.5961
36	505.174	497.7	501.437	501.437	3.73669		608.152	600.345	604.248	604.248	3.90303		636.694	632.787	619.74	629.74	8.87781		12	672.514	9.75142	677.454	4.32402	755.547	4.61307
42	505.174	497.7	501.437	501.437	3.73669		626.152	622.345	624.248	624.248	1.90303		636.694	622.787	629.74	629.74	6.95335		18	462.001	8.67076	473.431	6.16525	542.377	5.49354
	538.764	540.272	539.089				624.672	626.768	622.934				688.836	690.469	682.867				24	341.36	4.18101	583.443	3.31729	534.491	3.00935
2020-IAA	C1N1						C1N2						C1N3						30	434.217	3.46517	530.62	8.59026	618.343	7.14845
6	452.776	448.554	450.665	450.665	2.11111		731.707	739.912	740.809	737.476	5.0162		1078.17	1030.25	1074.21	1060.88	26.5961		36	334.366	9.02963	410.565	8.66065	504.399	3.92563
12	673.032	681.996	662.514	672.514	9.75142		672.492	680.416	679.454	677.454	4.32402		756.457	759.638	750.547	755.547	4.61307		42	314.366	9.02963	420.565	8.66065	444.399	8.5279
18	467.428	466.574	452.001	462.001	8.67076		480.522	469.34	470.431	473.431	6.16525		538.164	548.59	540.377	542.377	5.49354		C2-2020
24	337.179	345.541	341.36	341.36	4.18101		582.881	587.006	580.443	583.443	3.31729		537.008	535.308	531.158	534.491	3.00935		6	431.692	7.54876	493.578	12.5378	475.573	5.17413
30	436.303	436.131	430.217	434.217	3.46517		520.926	533.647	537.286	530.62	8.59026		624.104	620.582	610.343	618.343	7.14845		12	316.743	4.26958	491.349	9.962	453.613	2.98435
36	323.94	339.458	339.699	334.366	9.02963		415.647	415.483	400.565	410.565	8.66065		504.552	508.246	500.399	504.399	3.92563		18	684.945	11.753	776.967	4.04203	969.168	9.70478
42	303.94	319.458	319.699	314.366	9.02963		425.647	425.483	410.565	420.565	8.66065		434.552	449.246	449.399	444.399	8.5279		24	386.962	8.73586	362.724	4.79184	411.197	4.73998
	427.8	433.959	428.022				547.118	550.184	545.651				639.001	635.98	636.633				30	506.173	5.26023	441.42	5.50834	558.636	2.33939
	C2N1						C2N2						C2N3						36	406.137	5.38055	409.749	9.07022	504.74	2.9233
6	423.01	436.707	435.358	431.692	7.54876		491.796	482.026	506.911	493.578	12.5378		470.575	475.239	480.907	475.573	5.17413		42	496.137	7.88293	459.749	5.52483	574.74	3.58504
12	320.453	317.699	312.076	316.743	4.26958		494.507	480.191	499.349	491.349	9.962		451.189	452.703	456.946	453.613	2.98435
18	671.374	691.849	691.612	684.945	11.753		779.232	779.369	772.301	776.967	4.04203		973.636	958.034	975.835	969.168	9.70478		C1-2019	GAs
24	383.109	380.815	396.962	386.962	8.73586		359.256	368.192	360.724	362.724	4.79184		415.937	406.457	411.197	411.197	4.73998		6	1.74289	0.0577437	2.32215	0.034677	2.2698	0.0394114
30	508.354	509.991	500.173	506.173	5.26023		446.928	435.912	441.42	441.42	5.50834		556.297	560.976	558.636	558.636	2.33939		12	1.64692	0.0801193	2.21901	0.0579081	2.17255	0.0435175
36	408.254	400.02	410.137	406.137	5.38055		407.445	402.053	419.749	409.749	9.07022		501.817	507.664	504.74	504.74	2.9233		18	0.617928	0.0229958	1.0324	0.0570422	1.12999	0.0455973
42	488.254	504.02	496.137	496.137	7.88293		457.445	466.053	455.749	459.749	5.52483		575.817	577.664	570.74	574.74	3.58504		24	0.694756	0.0294869	0.925291	0.0203073	1.46895	0.0117852
	457.544	463.014	463.208				490.944	487.685	493.743				563.61	562.677	565.572				30	0.897172	0.0234056	0.751449	0.0337015	1.10873	0.0521884
																			36	0.701394	0.0460159	1.02097	0.0175916	1.07519	0.0239549
2019-GAs	C1N1						C1N2						C1N3						42	0.424728	0.0230149	0.58543	0.0303309	1.00843	0.0102792
6	1.77522	1.77722	1.67622	1.74289	0.0577437		2.28231	2.33867	2.34549	2.32215	0.034677		2.23609	2.26017	2.31313	2.2698	0.0394114		C2-2019
12	1.72704	1.5668	1.64692	1.64692	0.0801193		2.15215	2.25255	2.25235	2.21901	0.0579081		2.2202	2.1349	2.16255	2.17255	0.0435175		6	1.07298	0.042903	1.19061	0.0274391	1.07363	0.0181243
18	0.640571	0.618619	0.594595	0.617928	0.0229958		1.06493	0.966533	1.06573	1.0324	0.0570422		1.07734	1.15598	1.15666	1.12999	0.0455973		12	1.16533	0.080398	1.46729	0.0353368	1.29128	0.0290998
24	0.717435	0.705411	0.661423	0.694756	0.0294869		0.904689	0.925892	0.945291	0.925291	0.0203073		1.45992	1.46464	1.48228	1.46895	0.0117852		18	2.45762	0.0534422	2.73197	0.0614414	2.69186	0.0632173
30	0.870303	0.913131	0.908081	0.897172	0.0234056		0.752174	0.717391	0.784783	0.751449	0.0337015		1.09413	1.16667	1.0654	1.10873	0.0521884		24	0.502919	0.0288855	0.960333	0.038371	0.991299	0.0188113
36	0.74741	0.655378	0.701394	0.701394	0.0460159		1.01405	1.00789	1.04097	1.02097	0.0175916		1.10285	1.06087	1.06186	1.07519	0.0239549		30	0.777404	0.0244918	0.651949	0.0220836	0.988299	0.0180841
42	0.44741	0.425378	0.401394	0.424728	0.0230149		0.611405	0.592789	0.552097	0.58543	0.0303309		0.998024	1.0087	1.01858	1.00843	0.0102792		36	0.554892	0.0392025	0.830202	0.0311149	0.880524	0.0224211
	0.989342	0.951706	0.941433				1.25453	1.25739	1.28382				1.45551	1.46456	1.46578				42	0.638659	0.0565525	0.714141	0.0131251	0.805791	0.0189633
	C2N1						C2N2						C2N3						C1-2020
6	1.04594	1.05055	1.12245	1.07298	0.042903		1.15996	1.19898	1.21289	1.19061	0.0274391		1.09427	1.06633	1.0603	1.07363	0.0181243		6	1.4555	0.0429776	1.82905	0.0553207	1.75181	0.0419441
12	1.25735	1.12998	1.10866	1.16533	0.080398		1.42649	1.48809	1.48729	1.46729	0.0353368		1.27829	1.27095	1.32462	1.29128	0.0290998		12	1.35683	0.0376157	1.73781	0.0551974	1.64752	0.0407595
18	2.39598	2.48593	2.49095	2.45762	0.0534422		2.70781	2.68629	2.80182	2.73197	0.0614414		2.76004	2.68034	2.63519	2.69186	0.0632173		18	0.520363	0.0252846	0.852443	0.0458667	1.02991	0.0258214
24	0.487271	0.485234	0.536253	0.502919	0.0288855		0.974	0.99	0.917	0.960333	0.038371		1.00931	0.992814	0.971776	0.991299	0.0188113		24	0.781108	0.032754	0.850524	0.0363503	0.913738	0.0264583
30	0.803755	0.773123	0.755336	0.777404	0.0244918		0.6273	0.669931	0.658615	0.651949	0.0220836		0.980254	1.00901	0.975635	0.988299	0.0180841		30	0.592483	0.00296736	0.658784	0.0411535	0.774902	0.030064
36	0.509645	0.578698	0.576331	0.554892	0.0392025		0.862323	0.828081	0.800202	0.830202	0.0311149		0.906389	0.86856	0.866623	0.880524	0.0224211		36	0.454286	0.0238335	0.621877	0.0168923	0.712876	0.0117799
42	0.573964	0.678698	0.663314	0.638659	0.0565525		0.712323	0.728081	0.70202	0.714141	0.0131251		0.783895	0.816856	0.816623	0.805791	0.0189633		42	0.675714	0.0322916	0.651877	0.0342119	0.713286	0.020157
	1.01056	1.02603	1.03619				1.21003	1.22706	1.22569				1.25892	1.24355	1.23582				C2-2020
2020-GAs	C1N1						C1N2						C1N3						6	1.6606	0.0564152	1.7564	0.0369968	1.49809	0.00802302
6	1.41754	1.44678	1.50216	1.4555	0.0429776		1.85958	1.7652	1.86239	1.82905	0.0553207		1.80011	1.72454	1.73078	1.75181	0.0419441		12	2.06346	0.0530694	2.36912	0.175228	2.25919	0.0946972
12	1.31542	1.36621	1.38887	1.35683	0.0376157		1.70743	1.80152	1.70447	1.73781	0.0551974		1.69424	1.62907	1.61925	1.64752	0.0407595		18	0.988792	0.0180139	1.25624	0.0346479	1.10029	0.0479966
18	0.547228	0.516832	0.49703	0.520363	0.0252846		0.867206	0.801012	0.889109	0.852443	0.0458667		1.05966	1.01684	1.01325	1.02991	0.0258214		24	0.585654	0.0257363	0.870218	0.0244475	0.748387	0.0297016
24	0.786053	0.746162	0.811108	0.781108	0.032754		0.835785	0.891928	0.823857	0.850524	0.0363503		0.896599	0.944211	0.900405	0.913738	0.0264583		30	0.386504	0.0535661	0.827282	0.0363101	0.647475	0.0328399
30	0.59545	0.589515	0.592483	0.592483	0.00296736		0.699108	0.616848	0.660396	0.658784	0.0411535		0.740196	0.792941	0.791569	0.774902	0.030064		36	0.424715	0.0142163	0.607941	0.0358028	0.736962	0.0393058
36	0.448254	0.480556	0.434048	0.454286	0.0238335		0.602373	0.63138	0.631877	0.621877	0.0168923		0.710887	0.702218	0.725524	0.712876	0.0117799		42	0.397138	0.034635	0.557941	0.0236908	0.575487	0.0353475
42	0.68254	0.640556	0.704048	0.675714	0.0322916		0.632373	0.69138	0.631877	0.651877	0.0342119		0.701089	0.702218	0.736552	0.713286	0.020157
	0.827498	0.826659	0.847108				1.02912	1.02847	1.02914				1.08611	1.07315	1.0739				C1-2019	ABA
	C2N1						C2N2						C2N3						6	5.86334	0.174055	7.30267	0.259446	6.36117	0.233338
6	1.61205	1.72249	1.64727	1.6606	0.0564152		1.7608	1.7174	1.791	1.7564	0.0369968		1.49376	1.49316	1.50735	1.49809	0.00802302		12	5.85123	0.330359	7.336	0.335875	6.05745	0.342318
12	2.09133	2.00227	2.0968	2.06346	0.0530694		2.49567	2.44258	2.16912	2.36912	0.175228		2.20319	2.36853	2.20586	2.25919	0.0946972		18	24.4223	0.635114	25.5165	0.380655	26.8139	0.299699
18	1.00252	0.968396	0.995459	0.988792	0.0180139		1.23555	1.23693	1.29624	1.25624	0.0346479		1.05405	1.09696	1.14987	1.10029	0.0479966		24	15.2075	0.23565	17.7312	0.479522	23.6849	0.613372
24	0.614889	0.566419	0.575654	0.585654	0.0257363		0.848863	0.864906	0.896884	0.870218	0.0244475		0.73871	0.724731	0.78172	0.748387	0.0297016		30	53.4424	3.02066	63.0488	0.824903	76.6189	0.591228
30	0.448293	0.358049	0.353171	0.386504	0.0535661		0.863592	0.790972	0.827282	0.827282	0.0363101		0.648485	0.679798	0.614141	0.647475	0.0328399		36	13.1949	0.28518	18.0774	0.217324	28.3402	0.504906
36	0.426341	0.409756	0.438049	0.424715	0.0142163		0.570588	0.641961	0.611275	0.607941	0.0358028		0.692822	0.768181	0.749882	0.736962	0.0393058		42	8.29489	0.344121	9.63175	0.291107	21.5402	0.580777
42	0.392634	0.364976	0.433805	0.397138	0.034635		0.530588	0.571961	0.571275	0.557941	0.0236908		0.592822	0.534818	0.59882	0.575487	0.0353475		C2-2019
	0.941151	0.913193	0.934315				1.18652	1.18096	1.16615				1.06055	1.09517	1.0868				6	6.52956	0.370032	7.02535	0.021994	5.7134	0.358194
																			12	5.52492	0.319704	6.03333	0.0293601	14.3099	0.309888
2019-ABA	C1N1						C1N2						C1N3						18	10.2541	0.375611	10.996	0.722352	11.7606	0.431445
6	5.78052	5.74615	6.06334	5.86334	0.174055		7.56212	7.04322	7.30267	7.30267	0.259446		6.2612	6.19447	6.62784	6.36117	0.233338		24	38.8733	0.523077	43.6247	0.408653	53.3068	0.663203
12	6.17853	5.85726	5.51789	5.85123	0.330359		7.26212	7.04322	7.70267	7.336	0.335875		6.1498	5.67843	6.34412	6.05745	0.342318		30	109.985	1.19082	114.944	0.944181	124.21	0.77665
18	24.0496	24.0617	25.1557	24.4223	0.635114		25.7555	25.0775	25.7165	25.5165	0.380655		27.0508	26.477	26.9139	26.8139	0.299699		36	27.5296	0.50859	38.0162	0.0868687	49.1524	0.492673
24	15.3104	14.9379	15.3741	15.2075	0.23565		17.3357	17.5934	18.2645	17.7312	0.479522		24.3733	23.1965	23.4849	23.6849	0.613372		42	28.3091	0.396547	30.4495	0.428965	43.1857	0.554319
30	56.9172	51.9677	51.4424	53.4424	3.02066		62.1263	63.3046	63.7154	63.0488	0.824903		76.0277	77.2101	76.6189	76.6189	0.591228		C1-2020
36	13.5223	13.0008	13.0616	13.1949	0.28518		18.3086	18.0461	17.8774	18.0774	0.217324		27.8696	28.2775	28.8735	28.3402	0.504906		6	10.3092	0.44978	10.7188	0.414913	9.72566	0.548652
42	7.92231	8.6008	8.36155	8.29489	0.344121		9.76087	9.83597	9.29842	9.63175	0.291107		20.8696	21.8775	21.8735	21.5402	0.580777		12	10.5841	0.206784	11.3521	0.491492	16.7367	0.367798
	18.5258	17.7389	17.8538				21.1587	21.1349	21.4111				26.9431	26.9873	27.2481				18	25.9614	0.360555	35.7067	0.0550551	29.8868	0.554095
	C2N1						C2N2						C2N3						24	76.6409	4.79634	85.9418	0.870145	93.3293	0.9345
6	6.11133	6.81444	6.66289	6.52956	0.370032		7.02276	7.00476	7.04852	7.02535	0.021994		5.33467	5.75879	6.04673	5.7134	0.358194		30	63.7595	0.494015	70.9386	1.01638	76.9186	0.657893
12	5.16717	5.78267	5.62492	5.52492	0.319704		6.05536	6.04464	6	6.03333	0.0293601		14.6198	14	14.3099	14.3099	0.309888		36	23.7921	0.39388	28.5076	0.536227	45.3696	0.332056
18	10.0533	10.0216	10.6874	10.2541	0.375611		10.1672	11.4915	11.3293	10.996	0.722352		11.4115	12.2429	11.6272	11.7606	0.431445		42	18.7587	0.521352	19.5743	0.423096	48.2362	0.59226
24	38.6334	38.5132	39.4733	38.8733	0.523077		43.166	43.95	43.758	43.6247	0.408653		53.986	52.6609	53.2735	53.3068	0.663203		C2-2020
30	109.277	111.36	109.318	109.985	1.19082		113.857	115.564	115.41	114.944	0.944181		123.434	124.987	124.21	124.21	0.77665		6	14.3038	0.502497	15.18	0.162923	13.2555	0.700156
36	27.0128	27.5464	28.0296	27.5296	0.50859		37.9293	38.103	38.0162	38.0162	0.0868687		48.9126	48.8256	49.7191	49.1524	0.492673		12	13.2532	0.286541	14.1552	0.0702648	19.2175	0.733497
42	27.8513	28.5464	28.5296	28.3091	0.396547		30.9293	30.103	30.3162	30.4495	0.428965		42.6126	43.2256	43.7191	43.1857	0.554319		18	16.2309	0.405035	17.0848	0.0418398	17.5522	0.673129
	32.0151	32.6549	32.618				35.5896	36.0373	35.9827				42.9015	43.1001	43.2722				24	32.3708	0.207025	37.4081	0.506196	40.9238	0.626224
2020-ABA	C1N1						C1N2						C1N3						30	78.839	1.00839	100.401	1.38997	100.769	0.959602
6	10.0565	10.8285	10.0425	10.3092	0.44978		10.9958	10.2417	10.9188	10.7188	0.414913		10.3589	9.42576	9.39233	9.72566	0.548652		36	21.2215	0.0312195	38.149	1.03333	40.2783	0.184182
12	10.6889	10.3458	10.7174	10.5841	0.206784		11.0958	11.0417	11.9188	11.3521	0.491492		16.3151	16.9917	16.9034	16.7367	0.367798		42	21.8881	0.604589	36.0824	0.783865	47.0783	0.314606
18	25.8614	26.3614	25.6614	25.9614	0.360555		35.6517	35.7618	35.7067	35.7067	0.0550551		30.4408	29.3327	29.8868	29.8868	0.554095
24	79.5114	71.1039	79.3076	76.6409	4.79634		86.9049	85.2121	85.7085	85.9418	0.870145		92.2611	93.7308	93.996	93.3293	0.9345		C1-2019	ZRs
30	64.0996	63.9862	63.1929	63.7595	0.494015		69.9066	70.9706	71.9386	70.9386	1.01638		76.4941	77.6765	76.5853	76.9186	0.657893		6	4.6504	0.175043	3.17112	0.156083	3.66897	0.133399
36	23.3373	24.0135	24.0254	23.7921	0.39388		28.2983	29.1169	28.1076	28.5076	0.536227		45.7016	45.0375	45.3696	45.3696	0.332056		12	12.6504	0.541231	14.1711	0.356083	14.669	0.133399
42	19.3373	18.6135	18.3254	18.7587	0.521352		19.0983	19.7169	19.9076	19.5743	0.423096		48.7016	48.4375	47.5696	48.2362	0.59226		18	5.19091	0.250307	6.38636	0.338001	7.19786	0.151629
	33.2703	32.179	33.0389				37.4216	37.4374	37.7438				45.7533	45.8046	45.6718				24	5.77255	0.276801	6.71242	0.273947	9.35953	0.706938
	C2N1						C2N2						C2N3						30	3.91792	0.273651	3.99299	0.213631	4.27344	0.182973
6	14.0237	14.8839	14.0038	14.3038	0.502497		15.092	15.368	15.08	15.18	0.162923		12.4553	13.5557	13.7555	13.2555	0.700156		36	1.93837	0.0345489	1.92507	0.0180291	2.15686	0.114886
12	13.5672	13.0059	13.1865	13.2532	0.286541		14.0744	14.2026	14.1885	14.1552	0.0702648		18.3765	19.7251	19.5508	19.2175	0.733497		42	1.72627	0.0866027	1.69319	0.0381405	1.45311	0.173756
18	16.221	16.6408	15.8309	16.2309	0.405035		17.0429	17.1266	17.0848	17.0848	0.0418398		17.9623	16.7753	17.9188	17.5522	0.673129		C2-2019
24	32.2656	32.6093	32.2374	32.3708	0.207025		37.9919	37.091	37.1414	37.4081	0.506196		41.3128	40.2014	41.2571	40.9238	0.626224		6	3.94477	0.0907298	3.26869	0.221698	3.07102	0.0304591
30	79.8556	78.8224	77.839	78.839	1.00839		99.208	101.927	100.068	100.401	1.38997		99.6869	101.517	101.102	100.769	0.959602		12	4.94477	0.0907298	3.07081	0.00902727	3.25862	0.252535
36	21.1902	21.2527	21.2215	21.2215	0.0312195		37.1157	39.1824	38.149	38.149	1.03333		40.3156	40.4409	40.0783	40.2783	0.184182		18	9.93689	0.1239	11.6182	0.126607	12.7574	0.346702
42	21.1902	22.2527	22.2215	21.8881	0.604589		36.6157	35.1824	36.449	36.0824	0.783865		46.7156	47.2409	47.2783	47.0783	0.314606		24	3.29633	0.192817	3.794	0.179733	3.98104	0.122754
	28.3305	28.4954	28.0772				36.7344	37.1543	36.8801				39.5464	39.9223	40.1344				30	2.49146	0.378598	2.45646	0.348279	5.41551	0.346576
2019-ZRs	C1N1						C1N2						C1N3						36	1.73252	0.0505554	2.36937	0.0890891	1.5107	0.346434
6	4.7757	4.7251	4.4504	4.6504	0.175043		3.3272	3.01503	3.17112	3.17112	0.156083		3.53557	3.80237	3.66897	3.66897	0.133399		42	1.51354	0.173556	1.87907	0.0866219	1.81206	0.174675
12	12.0757	12.7251	13.1504	12.6504	0.541231		14.5272	13.815	14.1711	14.1711	0.356083		14.5356	14.8024	14.669	14.669	0.133399		C1-2020
18	4.90606	5.37576	5.29091	5.19091	0.250307		6.75257	6.32016	6.08636	6.38636	0.338001		7.37232	7.12339	7.09786	7.19786	0.151629		6	3.71925	0.171627	2.53625	0.217262	2.03024	0.125
24	6.01804	5.82705	5.47255	5.77255	0.276801		6.9493	6.77555	6.41242	6.71242	0.273947		10.167	8.85206	9.05953	9.35953	0.706938		12	9.55258	0.445649	3.43625	0.303526	2.76358	0.232289
30	4.15385	3.98198	3.61792	3.91792	0.273651		3.8477	4.23828	3.89299	3.99299	0.213631		4.31445	4.43242	4.07344	4.27344	0.182973		18	4.53511	0.28091	12.0418	0.0354509	12.552	0.442307
36	1.97614	1.9306	1.90837	1.93837	0.0345489		1.94008	1.93007	1.90507	1.92507	0.0180291		2.13137	2.28235	2.05686	2.15686	0.114886		24	2.60237	0.442136	5.66103	0.266994	5.56174	0.44515
42	1.77642	1.77612	1.62627	1.72627	0.0866027		1.72167	1.70805	1.64986	1.69319	0.0381405		1.56693	1.53929	1.25311	1.45311	0.173756		30	3.15842	0.181847	3.17915	0.0933396	4.25986	0.227646
	5.09742	5.19167	5.07383				5.58082	5.40031	5.32699				6.23189	6.11918	5.98268				36	1.73004	0.0972332	1.79239	0.0589714	2.31265	0.0621803
	C2N1						C2N2						C2N3						42	1.29491	0.000214425	1.35353	0.0302015	1.48142	0.0577434
6	3.85404	4.0355	3.94477	3.94477	0.0907298		3.2303	3.50707	3.06869	3.26869	0.221698		3.10609	3.05112	3.05586	3.07102	0.0304591		C2-2020
12	4.85404	5.0355	4.94477	4.94477	0.0907298		3.06303	3.08071	3.06869	3.07081	0.00902727		3.00609	3.51116	3.25862	3.25862	0.252535		6	4.39902	0.3861	2.66373	0.266384	2.02596	0.0528063
18	9.91897	10.0688	9.82292	9.93689	0.1239		11.4916	11.7448	11.6182	11.6182	0.126607		12.9716	12.9431	12.3574	12.7574	0.346702		12	3.39902	0.260206	4.66373	0.266384	4.02065	0.26057
24	3.31161	3.48106	3.09633	3.29633	0.192817		3.846	3.942	3.594	3.794	0.179733		4.10379	3.85828	3.98104	3.98104	0.122754		18	8.1122	0.231673	9.42219	0.463343	9.88182	0.608804
30	2.84422	2.53869	2.09146	2.49146	0.378598		2.62042	2.69249	2.05646	2.45646	0.348279		5.62624	5.60477	5.01551	5.41551	0.346576		24	3.78571	0.178106	4.05836	0.0448275	4.21017	0.181445
36	1.79089	1.70415	1.70252	1.73252	0.0505554		2.28028	2.45846	2.36937	2.36937	0.0890891		1.71478	1.70663	1.1107	1.5107	0.346434		30	2.28052	0.0565086	4.34421	0.306107	4.67611	0.01417
42	1.60251	1.62457	1.31354	1.51354	0.173556		1.92724	1.93089	1.77907	1.87907	0.0866219		1.93467	1.88945	1.61206	1.81206	0.174675		36	1.64427	0.0419723	1.70635	0.0440496	1.77988	0.0189243
	4.02518	4.06975	3.84519				4.06555	4.19378	3.93635				4.6376	4.65208	4.34159				42	1.12831	0.0584379	1.48567	0.0486038	1.39662	0.0129225
2020-ZRs	C1N1						C1N2						C1N3
6	3.54762	3.89087	3.71925	3.71925	0.171627		2.6855	2.28699	2.63625	2.53625	0.217262		1.90524	2.15524	2.03024	2.03024	0.125
12	9.04762	9.89087	9.71925	9.55258	0.445649		3.7855	3.28699	3.23625	3.43625	0.303526		2.60524	2.65524	3.03024	2.76358	0.232289
18	4.2542	4.81602	4.53511	4.53511	0.28091		12.0064	12.0773	12.0418	12.0418	0.0354509		12.8922	12.7118	12.052	12.552	0.442307
24	3.04451	2.16024	2.60237	2.60237	0.442136		5.7495	5.87256	5.36103	5.66103	0.266994		5.91498	5.7085	5.06174	5.56174	0.44515
30	3.36832	3.04851	3.05842	3.15842	0.181847		3.19433	3.26397	3.07915	3.17915	0.0933396		4.21213	4.50758	4.05986	4.25986	0.227646
36	1.82727	1.63281	1.73004	1.73004	0.0972332		1.81371	1.83774	1.72573	1.79239	0.0589714		2.38439	2.27424	2.27932	2.31265	0.0621803
42	1.2947	1.29513	1.29491	1.29491	0.000214425		1.32798	1.34574	1.38686	1.35353	0.0302015		1.44907	1.4471	1.54808	1.48142	0.0577434
	3.76918	3.81921	3.80848				4.36613	4.28161	4.20958				4.48046	4.49424	4.29449
	C2N1						C2N2						C2N3
6	4.83463	4.26341	4.09902	4.39902	0.3861		2.87255	2.7549	2.36373	2.66373	0.266384		1.97601	2.08122	2.02065	2.02596	0.0528063
12	3.53463	3.56341	3.09902	3.39902	0.260206		4.87255	4.7549	4.36373	4.66373	0.266384		3.76008	4.28122	4.02065	4.02065	0.26057
18	8.37707	7.94732	8.0122	8.1122	0.231673		9.89205	8.96565	9.40885	9.42219	0.463343		10.2879	10.1758	9.18182	9.88182	0.608804
24	3.99135	3.68008	3.68571	3.78571	0.178106		4.07176	4.09496	4.00836	4.05836	0.0448275		4.36422	4.25611	4.01017	4.21017	0.181445
30	2.22402	2.33703	2.28052	2.28052	0.0565086		4.65608	4.33234	4.04421	4.34421	0.306107		4.66194	4.69028	4.67611	4.67611	0.01417
36	1.63047	1.69141	1.61094	1.64427	0.0419723		1.73685	1.65585	1.72635	1.70635	0.0440496		1.7988	1.76096	1.77988	1.77988	0.0189243
42	1.10402	1.08594	1.19498	1.12831	0.0584379		1.536	1.482	1.439	1.48567	0.0486038		1.40954	1.3837	1.39662	1.39662	0.0129225
	3.67088	3.5098	3.42606				4.23398	4.0058	3.90775				4.03693	4.08989	3.86941
	2019-ACC-C1					2019-ACC-C2					2020-ACC-C1					2020-ACC-C2
N1-6	1.73037	1.75924	2.04805	1.84589	a	3.69619	4.03511	3.61565	3.78231	b	1.32943	1.45984	1.24464	1.34464	a	4.31124	3.6747	3.64297	3.87631	ab
N2	1.633	1.73022	1.73161	1.69828	a	3.81911	3.04431	3.23171	3.36504	b	1.18425	1.51314	1.6987	1.46536	a	3.536	3.56	3.298	3.46467	b
N3	1.5459	1.66693	1.70642	1.63975	a	5.67538	5.00101	5.63819	5.43819	a	1.13972	1.18741	1.41357	1.2469	a	4.20974	4.04135	4.47555	4.24221	a
N1-12	2.51093	2.45527	2.4831	2.4831	b	3.42036	3.11834	3.01935	3.18602	b	1.5336	1.53755	1.63557	1.56891	c	1.18887	1.0875	1.08818	1.12152	c
N2	3.68851	3.30849	3.4985	3.4985	a	3.53554	3.25726	3.6964	3.4964	b	1.91491	2.26667	2.07908	2.08689	b	2.07266	1.93982	2.35624	2.12291	b
N3	3.50588	3.52745	3.21667	3.41667	a	3.90041	4.02324	4.11182	4.01182	a	2.70634	3.32488	2.71561	2.91561	a	3.01713	2.83705	2.82709	2.89376	a
N1-18	2.11411	1.86196	2.03804	2.0047	c	11.6256	11.7503	10.1879	11.1879	c	2.48911	2.25149	2.9703	2.5703	b	7.19677	7.42523	7.111	7.24433	c
N2	2.63768	2.62044	3.02104	2.75972	b	13.5195	13.1155	13.0175	13.2175	b	2.97976	2.29352	3.13664	2.80331	ab	11.1484	11.0673	10.4078	10.8745	b
N3	3.98008	3.64023	3.66016	3.76016	a	14.7636	14.3986	14.7249	14.629	a	3.20597	3.57664	3.48362	3.42208	a	12.8057	12.1757	12.8907	12.624	a
N1-24	5.64208	4.91583	4.97896	5.17896	b	1.27699	1.21385	1.24542	1.24542	c	5.35509	5.77399	5.71454	5.61454	b	1.74447	1.8008	1.77264	1.77264	b
N2	6.14729	6.40962	6.42846	6.32846	a	2.342	2.138	2.54	2.34	b	6.07913	6.1334	6.25626	6.15626	a	2.66073	2.86578	2.31325	2.61325	a
N3	6.46778	6.8332	6.35049	6.55049	a	6.3014	6.84092	6.12116	6.42116	a	6.32065	6.89231	6.20648	6.47314	a	2.54741	2.91779	2.2826	2.5826	a
N1-30	4.27879	3.95152	3.81515	4.01515	b	1.44071	1.32806	1.38439	1.38439	b	2.61137	3.22413	3.26775	3.03442	c	1.90829	1.92585	1.91707	1.91707	a
N2	5.0917	4.90751	5.06996	5.02306	a	1.2542	1.45025	1.15223	1.28556	b	4.08325	4.09713	4.29019	4.15685	b	2.05496	1.8157	2.23533	2.03533	a
N3	5.06608	5.06082	5.06345	5.06345	a	1.68122	1.85482	1.46802	1.66802	a	4.61961	4.98627	4.90294	4.83627	a	1.94949	2	1.97475	1.97475	a
N1-36	3.22709	3.16335	3.49522	3.29522	b	2.1716	1.98619	2.0789	2.0789	c	2.75714	3.06786	3.07679	2.96726	a	3.07512	2.96	3.01756	3.01756	b
N2	4.64866	4.64955	4.89911	4.73244	a	3.59596	3.99091	3.04343	3.54343	b	3.35055	3.4433	3.09692	3.29692	a	3.06078	3.15686	2.95882	3.05882	b
N3	5.24032	4.9002	5.07115	5.07055	a	2.71602	2.99229	2.25416	2.65416	a	2.93226	2.92944	3.38085	3.08085	a	6.48771	6.76382	6.02576	6.42576	a
N1-42	4.02709	3.86335	3.69522	3.86189	b	2.1716	1.98619	2.3789	2.1789	b	2.85714	2.57857	2.56786	2.66786	b	3.07512	2.96	3.01756	3.01756	b
N2	4.04866	4.74955	4.69911	4.49911	a	3.59596	3.09091	3.04343	3.24343	a	2.85055	3.0433	3.09692	2.99692	a	3.66078	3.85686	3.45882	3.65882	a
N3	4.41403	4.10198	4.87115	4.46238	a	2.91602	2.89229	2.95416	2.92082	a	3.43226	3.02944	3.08085	3.18085	a	3.48771	3.56382	3.22576	3.42576	a
	2019-IAA-C1					2019-IAA-C2					2020-IAA-C1					2020-IAA-C2
N1-6	662.733	674.905	698.819	678.819	c	606.425	594.13	605.278	601.945	c	452.776	448.554	450.665	450.665	c	423.01	436.707	435.358	431.692	b
N2	820.298	817.08	819.689	819.022	b	644.222	657.961	651.091	651.091	a	731.707	739.912	740.809	737.476	b	491.796	482.026	506.911	493.578	a
N3	1136.17	1116.99	1136.58	1129.91	a	627.185	627.918	620.051	625.051	b	1078.17	1030.25	1074.21	1060.88	a	470.575	475.239	480.907	475.573	a
N1-12	847.093	909.666	848.38	868.38	a	852.229	869.966	860.097	860.764	c	673.032	681.996	662.514	672.514	b	320.453	317.699	312.076	316.743	c
N2	783.828	779.491	776.659	779.993	b	916.343	905.896	900.62	907.62	b	672.492	680.416	679.454	677.454	b	494.507	480.191	499.349	491.349	a
N3	760.294	769.01	769.152	766.152	b	1046.04	1076.34	1071.19	1064.52	a	756.457	759.638	750.547	755.547	a	451.189	452.703	456.946	453.613	b
N1-18	480.064	506.494	503.279	496.613	c	327.64	325.791	321.716	325.049	c	467.428	466.574	452.001	462.001	b	671.374	691.849	691.612	684.945	c
N2	604.24	606.246	600.743	603.743	b	469.686	478.126	473.906	473.906	b	480.522	469.34	470.431	473.431	b	779.232	779.369	772.301	776.967	b
N3	621.539	620.998	627.769	623.435	a	551.765	548.809	550.287	550.287	a	538.164	548.59	540.377	542.377	a	973.636	958.034	975.835	969.168	a
N1-24	462.281	464.625	448.453	458.453	c	576.89	591.959	577.425	582.091	b	337.179	345.541	341.36	341.36	c	383.109	380.815	396.962	386.962	b
N2	576.776	577.441	584.108	579.442	b	646.134	654.154	644.144	648.144	b	582.881	587.006	580.443	583.443	a	359.256	368.192	360.724	362.724	c
N3	600.088	603.31	609.699	604.366	a	663.689	664.842	644.265	657.599	a	537.008	535.308	531.158	534.491	b	415.937	406.457	411.197	411.197	a
N1-30	306.051	293.525	307.288	302.288	c	397.814	404.656	406.235	402.902	c	436.303	436.131	430.217	434.217	c	508.354	509.991	500.173	506.173	b
N2	364.047	365.097	360.072	363.072	b	462.016	468.548	462.282	464.282	b	520.926	533.647	537.286	530.62	b	446.928	435.912	441.42	441.42	c
N3	428.064	431.729	420.897	426.897	a	659.786	659.804	644.795	654.795	a	624.104	620.582	610.343	618.343	a	556.297	560.976	558.636	558.636	a
N1-36	433.759	432.155	402.957	422.957	b	505.174	497.7	501.437	501.437	c	323.94	339.458	339.699	334.366	c	408.254	400.02	410.137	406.137	b
N2	491.812	484.642	486.727	487.727	a	608.152	600.345	604.248	604.248	b	415.647	415.483	400.565	410.565	b	407.445	402.053	419.749	409.749	b
N3	497.725	497.87	509.797	501.797	a	636.694	632.787	619.74	629.74	a	504.552	508.246	500.399	504.399	a	501.817	507.664	504.74	504.74	a
N1-42	433.759	432.155	422.957	429.624	c	505.174	497.7	501.437	501.437	b	303.94	319.458	319.699	314.366	c	488.254	504.02	496.137	496.137	b
N2	471.812	467.642	463.727	467.727	b	626.152	622.345	624.248	624.248	a	425.647	425.483	410.565	420.565	b	457.445	466.053	455.749	459.749	c
N3	497.725	497.87	507.797	501.131	a	636.694	622.787	629.74	629.74	a	434.552	449.246	449.399	444.399	a	575.817	577.664	570.74	574.74	a
	2019-GAs-C1					2019-GAs-C2					2020-GAs-C1					2020-GAs-C2
N1-6	1.77522	1.77722	1.67622	1.74289	b	1.04594	1.05055	1.12245	1.07298	b	1.41754	1.44678	1.50216	1.4555	b	1.61205	1.72249	1.64727	1.6606	b
N2	2.28231	2.33867	2.34549	2.32215	a	1.15996	1.19898	1.21289	1.19061	a	1.85958	1.7652	1.86239	1.82905	a	1.7608	1.7174	1.791	1.7564	a
N3	2.23609	2.26017	2.31313	2.2698	a	1.09427	1.06633	1.0603	1.07363	b	1.80011	1.72454	1.73078	1.75181	a	1.49376	1.49316	1.50735	1.49809	c
N1-12	1.72704	1.5668	1.64692	1.64692	b	1.25735	1.12998	1.10866	1.16533	b	1.31542	1.36621	1.38887	1.35683	b	2.09133	2.00227	2.0968	2.06346	b
N2	2.15215	2.25255	2.25235	2.21901	a	1.42649	1.48809	1.48729	1.46729	a	1.70743	1.80152	1.70447	1.73781	a	2.49567	2.44258	2.16912	2.36912	a
N3	2.2202	2.1349	2.16255	2.17255	a	1.27829	1.27095	1.32462	1.29128	b	1.69424	1.62907	1.61925	1.64752	a	2.20319	2.36853	2.20586	2.25919	a
N1-18	0.640571	0.618619	0.594595	0.617928	b	2.39598	2.48593	2.49095	2.45762	b	0.547228	0.516832	0.49703	0.520363	c	1.00252	0.968396	0.995459	0.988792	c
N2	1.06493	0.966533	1.06573	1.0324	a	2.70781	2.68629	2.80182	2.73197	a	0.867206	0.801012	0.889109	0.852443	b	1.23555	1.23693	1.29624	1.25624	a
N3	1.07734	1.15598	1.15666	1.12999	a	2.76004	2.68034	2.63519	2.69186	a	1.05966	1.01684	1.01325	1.02991	a	1.05405	1.09696	1.14987	1.10029	b
N1-24	0.717435	0.705411	0.661423	0.694756	c	0.487271	0.485234	0.536253	0.502919	b	0.786053	0.746162	0.811108	0.781108	c	0.614889	0.566419	0.575654	0.585654	c
N2	0.904689	0.925892	0.945291	0.925291	b	0.974	0.99	0.917	0.960333	a	0.835785	0.891928	0.823857	0.850524	b	0.848863	0.864906	0.896884	0.870218	a
N3	1.45992	1.46464	1.48228	1.46895	a	1.00931	0.992814	0.971776	0.991299	a	0.896599	0.944211	0.900405	0.913738	a	0.73871	0.724731	0.78172	0.748387	b
N1-30	0.870303	0.913131	0.908081	0.897172	b	0.803755	0.773123	0.755336	0.777404	b	0.59545	0.589515	0.592483	0.592483	b	0.448293	0.358049	0.353171	0.386504	c
N2	0.752174	0.717391	0.784783	0.751449	c	0.6273	0.669931	0.658615	0.651949	c	0.699108	0.616848	0.660396	0.658784	b	0.863592	0.790972	0.827282	0.827282	a
N3	1.09413	1.16667	1.0654	1.10873	a	0.980254	1.00901	0.975635	0.988299	a	0.740196	0.792941	0.791569	0.774902	a	0.648485	0.679798	0.614141	0.647475	b
N1-36	0.74741	0.655378	0.701394	0.701394	b	0.509645	0.578698	0.576331	0.554892	b	0.448254	0.480556	0.434048	0.454286	c	0.426341	0.409756	0.438049	0.424715	c
N2	1.01405	1.00789	1.04097	1.02097	a	0.862323	0.828081	0.800202	0.830202	a	0.602373	0.63138	0.631877	0.621877	b	0.570588	0.641961	0.611275	0.607941	b
N3	1.10285	1.06087	1.06186	1.07519	a	0.906389	0.86856	0.866623	0.880524	a	0.710887	0.702218	0.725524	0.712876	a	0.692822	0.768181	0.749882	0.736962	a
N1-42	0.44741	0.425378	0.401394	0.424728	c	0.573964	0.678698	0.663314	0.638659	c	0.68254	0.640556	0.704048	0.675714	ab	0.392634	0.364976	0.433805	0.397138	b
N2	0.611405	0.592789	0.552097	0.58543	b	0.712323	0.728081	0.70202	0.714141	b	0.632373	0.69138	0.631877	0.651877	b	0.530588	0.571961	0.571275	0.557941	b
N3	0.998024	1.0087	1.01858	1.00843	a	0.783895	0.816856	0.816623	0.805791	a	0.701089	0.702218	0.736552	0.713286	a	0.592822	0.534818	0.59882	0.575487	a
	2019-ABA-C1					2019-ABA-C2					2020-ABA-C1					2020-ABA-C2
N1-6	5.78052	5.74615	6.06334	5.86334	c	6.11133	6.81444	6.66289	6.52956	b	10.0565	10.8285	10.0425	10.3092	ab	14.0237	14.8839	14.0038	14.3038	a
N2	7.56212	7.04322	7.30267	7.30267	a	7.02276	7.00476	7.04852	7.02535	a	10.9958	10.2417	10.9188	10.7188	a	15.092	15.368	15.08	15.18	a
N3	6.2612	6.19447	6.62784	6.36117	b	5.33467	5.75879	6.04673	5.7134	c	10.3589	9.42576	9.39233	9.72566	b	12.4553	13.5557	13.7555	13.2555	b
N1-12	6.17853	5.85726	5.51789	5.85123	b	5.16717	5.78267	5.62492	5.52492	b	10.6889	10.3458	10.7174	10.5841	b	13.5672	13.0059	13.1865	13.2532	c
N2	7.26212	7.04322	7.70267	7.336	a	6.05536	6.04464	6	6.03333	b	11.0958	11.0417	11.9188	11.3521	b	14.0744	14.2026	14.1885	14.1552	b
N3	6.1498	5.67843	6.34412	6.05745	b	14.6198	14	14.3099	14.3099	a	16.3151	16.9917	16.9034	16.7367	a	18.3765	19.7251	19.5508	19.2175	a
N1-18	24.0496	24.0617	25.1557	24.4223	c	10.0533	10.0216	10.6874	10.2541	c	25.8614	26.3614	25.6614	25.9614	c	16.221	16.6408	15.8309	16.2309	b
N2	25.7555	25.0775	25.7165	25.5165	b	10.1672	11.4915	11.3293	10.996	b	35.6517	35.7618	35.7067	35.7067	a	17.0429	17.1266	17.0848	17.0848	ab
N3	27.0508	26.477	26.9139	26.8139	a	11.4115	12.2429	11.6272	11.7606	a	30.4408	29.3327	29.8868	29.8868	b	17.9623	16.7753	17.9188	17.5522	a
N1-24	15.3104	14.9379	15.3741	15.2075	c	38.6334	38.5132	39.4733	38.8733	c	79.5114	71.1039	79.3076	76.6409	c	32.2656	32.6093	32.2374	32.3708	b
N2	17.3357	17.5934	18.2645	17.7312	b	43.166	43.95	43.758	43.6247	b	86.9049	85.2121	85.7085	85.9418	b	37.9919	37.091	37.1414	37.4081	a
N3	24.3733	23.1965	23.4849	23.6849	a	53.986	52.6609	53.2735	53.3068	a	92.2611	93.7308	93.996	93.3293	a	41.3128	40.2014	41.2571	40.9238	a
N1-30	56.9172	51.9677	51.4424	53.4424	c	109.277	111.36	109.318	109.985	c	64.0996	63.9862	63.1929	63.7595	c	79.8556	78.8224	77.839	78.839	b
N2	62.1263	63.3046	63.7154	63.0488	b	113.857	115.564	115.41	114.944	b	69.9066	70.9706	71.9386	70.9386	b	99.208	101.927	100.068	100.401	a
N3	76.0277	77.2101	76.6189	76.6189	a	123.434	124.987	124.21	124.21	a	76.4941	77.6765	76.5853	76.9186	a	99.6869	101.517	101.102	100.769	a
N1-36	13.5223	13.0008	13.0616	13.1949	c	27.0128	27.5464	28.0296	27.5296	c	23.3373	24.0135	24.0254	23.7921	c	21.1902	21.2527	21.2215	21.2215	c
N2	18.3086	18.0461	17.8774	18.0774	b	37.9293	38.103	38.0162	38.0162	b	28.2983	29.1169	28.1076	28.5076	b	37.1157	39.1824	38.149	38.149	b
N3	27.8696	28.2775	28.8735	28.3402	a	48.9126	48.8256	49.7191	49.1524	a	45.7016	45.0375	45.3696	45.3696	a	40.3156	40.4409	40.0783	40.2783	a
N1-42	7.92231	8.6008	8.36155	8.29489	c	27.8513	28.5464	28.5296	28.3091	c	19.3373	18.6135	18.3254	18.7587	b	21.1902	22.2527	22.2215	21.8881	c
N2	9.76087	9.83597	9.29842	9.63175	b	30.9293	30.103	30.3162	30.4495	b	19.0983	19.7169	19.9076	19.5743	b	36.6157	35.1824	36.449	36.0824	b
N3	20.8696	21.8775	21.8735	21.5402	a	42.6126	43.2256	43.7191	43.1857	a	48.7016	48.4375	47.5696	48.2362	a	46.7156	47.2409	47.2783	47.0783	a
	2019-ZRs-C1					2019-ZRs-C2					2020-ZRs-C1					2020-ZRs-C2
N1-6	4.7757	4.7251	4.4504	4.6504	a	3.85404	4.0355	3.94477	3.94477	a	3.54762	3.89087	3.71925	3.71925	a	4.83463	4.26341	4.09902	4.39902	a
N2	3.3272	3.01503	3.17112	3.17112	c	3.2303	3.50707	3.06869	3.26869	b	2.6855	2.28699	2.63625	2.53625	b	2.87255	2.7549	2.36373	2.66373	b
N3	3.53557	3.80237	3.66897	3.66897	b	3.10609	3.05112	3.05586	3.07102	b	1.90524	2.15524	2.03024	2.03024	c	1.97601	2.08122	2.02065	2.02596	c
N1-12	12.0757	12.7251	13.1504	12.6504	b	4.85404	5.0355	4.94477	4.94477	a	9.04762	9.89087	9.71925	9.55258	a	3.53463	3.56341	3.09902	3.39902	c
N2	14.5272	13.815	14.1711	14.1711	a	3.06303	3.08071	3.06869	3.07081	b	3.7855	3.28699	3.23625	3.43625	b	4.87255	4.7549	4.36373	4.66373	a
N3	14.5356	14.8024	14.669	14.669	a	3.00609	3.51116	3.25862	3.25862	b	2.60524	2.65524	3.03024	2.76358	c	3.76008	4.28122	4.02065	4.02065	b
N1-18	4.90606	5.37576	5.29091	5.19091	c	9.91897	10.0688	9.82292	9.93689	c	4.2542	4.81602	4.53511	4.53511	b	8.37707	7.94732	8.0122	8.1122	b
N2	6.75257	6.32016	6.08636	6.38636	b	11.4916	11.7448	11.6182	11.6182	b	12.0064	12.0773	12.0418	12.0418	a	9.89205	8.96565	9.40885	9.42219	a
N3	7.37232	7.12339	7.09786	7.19786	a	12.9716	12.9431	12.3574	12.7574	a	12.8922	12.7118	12.052	12.552	a	10.2879	10.1758	9.18182	9.88182	a
N1-24	6.01804	5.82705	5.47255	5.77255	c	3.31161	3.48106	3.09633	3.29633	b	3.04451	2.16024	2.60237	2.60237	b	3.99135	3.68008	3.68571	3.78571	a
N2	6.9493	6.77555	6.41242	6.71242	b	3.846	3.942	3.594	3.794	a	5.7495	5.87256	5.36103	5.66103	a	4.07176	4.09496	4.00836	4.05836	a
N3	10.167	8.85206	9.05953	9.35953	a	4.10379	3.85828	3.98104	3.98104	a	5.91498	5.7085	5.06174	5.56174	a	4.36422	4.25611	4.01017	4.21017	a
N1-30	4.15385	3.98198	3.61792	3.91792	b	2.84422	2.53869	2.09146	2.49146	b	3.36832	3.04851	3.05842	3.15842	b	2.22402	2.33703	2.28052	2.28052	b
N2	3.8477	4.23828	3.89299	3.99299	a	2.62042	2.69249	2.05646	2.45646	a	3.19433	3.26397	3.07915	3.17915	b	4.65608	4.33234	4.04421	4.34421	a
N3	4.31445	4.43242	4.07344	4.27344	a	5.62624	5.60477	5.01551	5.41551	a	4.21213	4.50758	4.05986	4.25986	a	4.66194	4.69028	4.67611	4.67611	a
N1-36	1.97614	1.9306	1.90837	1.93837	a	1.79089	1.70415	1.70252	1.73252	b	1.82727	1.63281	1.73004	1.73004	b	1.63047	1.69141	1.61094	1.64427	b
N2	1.94008	1.93007	1.90507	1.92507	a	2.28028	2.45846	2.36937	2.36937	a	1.81371	1.83774	1.72573	1.79239	b	1.73685	1.65585	1.72635	1.70635	ab
N3	2.13137	2.28235	2.05686	2.15686	a	1.71478	1.70663	1.1107	1.5107	b	2.38439	2.27424	2.27932	2.31265	a	1.7988	1.76096	1.77988	1.77988	a
N1-42	1.77642	1.77612	1.62627	1.72627	a	1.60251	1.62457	1.31354	1.51354	b	1.2947	1.29513	1.29491	1.29491	b	1.10402	1.08594	1.19498	1.12831	c
N2	1.72167	1.70805	1.64986	1.69319	a	1.92724	1.93089	1.77907	1.87907	a	1.32798	1.34574	1.38686	1.35353	b	1.536	1.482	1.439	1.48567	a
N3	1.56693	1.53929	1.25311	1.45311	b	1.83467	1.88945	1.71206	1.81206	b	1.44907	1.4471	1.54808	1.48142	a	1.40954	1.3837	1.39662	1.39662	b

## Sheet: 6
2019-Amylose	C1N1						C1N2						C1N3
6	4.65598	4.3823	4.09849	4.37892	0.278757		7.97046	8.38604	7.78801	8.04817	0.306493		10.5349	8.41645	9.41992	9.45708	1.05971		C1-2019	C1N1		C1N2		C1N3
12	141.026	142.932	153.484	145.814	6.71007		123.278	123.075	131.792	126.049	4.97527		105.259	112.23	109.493	108.994	3.51238		6	4.37892	0.278757	8.04817	0.306493	9.45708	1.05971
18	205.177	210.245	213.286	209.57	4.09643		188.149	177.709	178.418	181.425	5.83359		166.964	166.762	154.903	162.876	6.90616		12	145.814	6.71007	126.049	4.97527	108.994	3.51238
24	245.383	238.424	242.715	242.174	3.51105		215.766	222.679	222.122	220.189	3.84061		200.819	195.852	191.595	196.089	4.61645		18	209.57	4.09643	181.425	5.83359	162.876	6.90616
30	255.351	250.384	257.986	254.574	3.86014		247.33	242.478	240.667	243.492	3.445		210.604	210.503	219.056	213.388	4.90951		24	242.174	3.51105	220.189	3.84061	196.089	4.61645
36	258.696	250.824	259.189	256.236	4.69366		240.856	232.646	233.663	235.722	4.47564		223.324	220.99	215.858	220.057	3.81961		30	254.574	3.86014	243.492	3.445	213.388	4.90951
42	248.661	252.624	257.682	252.989	4.5216		245.113	236.944	246.796	242.951	5.2698		224.287	220.064	220.128	221.493	2.41988		36	256.236	4.69366	235.722	4.47564	220.057	3.81961
	194.136	192.831	198.349				181.209	177.702	180.178				163.113	162.117	160.065				42	252.989	4.5216	242.951	5.2698	221.493	2.41988
	C2N1						C2N2						C2N3						C2-2019
6	28.3556	28.3354	28.8624	28.5178	0.298627		38.3077	38.257	33.2295	36.598	2.91736		38.0687	38.0687	36.6496	37.5957	0.819287		6	28.5178	0.298627	36.598	2.91736	37.5957	0.819287
12	97.4312	89.0183	85.3693	90.6063	6.18576		81.7203	77.6115	84.0047	81.1122	3.23969		76.0442	74.2197	77.5646	75.9428	1.67475		12	90.6063	6.18576	81.1122	3.23969	75.9428	1.67475
18	137.909	127.671	126.962	130.847	6.12567		113.548	120.541	114.865	116.318	3.7164		109.581	102.006	110	107.196	4.49918		18	130.847	6.12567	116.318	3.7164	107.196	4.49918
24	152.774	154.862	147.645	151.76	3.71341		124.522	132.475	131.995	129.664	4.45971		125.785	120.974	127.231	124.663	3.27587		24	151.76	3.71341	129.664	4.45971	124.663	3.27587
30	159.464	153.281	157.943	156.896	3.22182		143.55	138.584	137.773	139.969	3.12797		126.927	130.373	134.124	130.475	3.59937		30	156.896	3.22182	139.969	3.12797	130.475	3.59937
36	160.883	155.308	155.511	157.234	3.16173		142.131	141.016	148.223	143.79	3.87921		128.954	122.096	120.644	123.898	4.43844		36	157.234	3.16173	143.79	3.87921	123.898	4.43844
42	158.754	153.281	162.403	158.146	4.59153		141.726	148.989	143.078	144.598	3.8627		130.677	138.151	132.225	133.684	3.94469		42	158.146	4.59153	144.598	3.8627	133.684	3.94469
	127.939	123.108	123.528				112.215	113.925	113.31				105.148	103.698	105.491				C1-2020
2020-Amylose	C1N1						C1N2						C1N3						6	2.91596	1.06811	7.71706	0.24766	10.1497	0.420738
6	4.14917	2.31455	2.28414	2.91596	1.06811		7.82856	7.88938	7.43325	7.71706	0.24766		10.5653	10.1599	9.724	10.1497	0.420738		12	139.693	5.86177	121.285	7.67288	100.973	4.52271
12	136.336	146.461	136.281	139.693	5.86177		120.643	129.258	113.953	121.285	7.67288		106.189	98.1407	98.5895	100.973	4.52271		18	193.251	1.61011	175.107	2.03059	161.39	6.40819
18	194.23	194.129	191.392	193.251	1.61011		177.405	173.553	174.364	175.107	2.03059		165.039	153.99	165.14	161.39	6.40819		24	211.158	1.37118	192.203	6.35022	180.445	5.00991
24	212.577	209.84	211.056	211.158	1.37118		198.285	192.71	185.615	192.203	6.35022		176.087	185.919	179.33	180.445	5.00991		30	219.06	4.65248	201.962	4.46274	198.116	7.25274
30	224.416	216.013	216.753	219.06	4.65248		206.107	197.238	202.542	201.962	4.46274		189.743	202.137	202.468	198.116	7.25274		36	214.313	3.70686	209.57	4.84805	201.528	3.51708
36	214.168	210.681	218.091	214.313	3.70686		209.536	204.739	214.435	209.57	4.84805		203.353	203.758	197.474	201.528	3.51708		42	219.29	4.56201	209.546	4.70833	199.572	4.08585
42	224.558	216.601	216.712	219.29	4.56201		205.177	208.928	214.533	209.546	4.70833		194.876	202.312	201.528	199.572	4.08585		C2-2020
	172.919	170.863	170.367				160.712	159.188	158.982				149.407	150.917	150.608				6	6.4433	1.99228	16.7821	2.40362	27.3236	4.16976
	C2N1						C2N2						C2N3						12	79.5918	2.85973	71.9897	6.93931	58.5426	1.90259
6	8.7408	5.19319	5.39591	6.4433	1.99228		14.1129	17.4578	18.7755	16.7821	2.40362		31.851	23.6408	26.4789	27.3236	4.16976		18	120.575	4.46217	109.899	1.89899	92.5321	6.17578
12	82.2271	79.9972	76.551	79.5918	2.85973		79.7945	66.5163	69.6584	71.9897	6.93931		57.4952	60.7387	57.3938	58.5426	1.90259		24	138.576	3.73602	121.275	3.8658	109.155	5.90796
18	115.473	123.75	122.502	120.575	4.46217		112.027	109.29	108.378	109.899	1.89899		90.5387	87.5993	99.4584	92.5321	6.17578		30	144.868	6.66903	130.61	5.41907	116.994	4.52332
24	142.88	136.685	136.165	138.576	3.73602		123.278	116.818	123.727	121.275	3.8658		113.345	102.398	111.723	109.155	5.90796		36	144.294	3.07664	129.157	4.47854	122.974	4.21835
30	143.348	152.166	139.09	144.868	6.66903		136.86	127.231	127.738	130.61	5.41907		119.372	119.832	111.777	116.994	4.52332		42	146.591	3.93896	130.911	5.00929	124.123	3.69777
36	143.753	147.605	141.523	144.294	3.07664		132.677	130.677	124.116	129.157	4.47854		120.744	127.839	120.339	122.974	4.21835
42	149.287	142.071	148.416	146.591	3.93896		133.627	133.975	125.13	130.911	5.00929		123.988	127.886	120.494	124.123	3.69777		C1-2019
	112.244	112.495	109.949				104.625	100.281	99.6462				93.9048	92.8477	92.5235				6	149.255	7.29805	118.978	8.13284	79.3894	7.17238
																			12	323.635	9.29253	377.312	8.13914	450.39	11.5023
2019-amylopectin	C1N1						C1N2						C1N3						18	450.646	15.2918	539.221	8.93808	561.212	10.2148
6	140.828	153.512	153.425	149.255	7.29805		128.318	115.154	113.462	118.978	8.13284		82.3062	84.6439	71.2182	79.3894	7.17238		24	547.3	6.85127	584.691	6.59013	620.619	10.9112
12	328.772	312.908	329.224	323.635	9.29253		384.618	368.539	378.778	377.312	8.13914		448.074	462.874	440.222	450.39	11.5023		30	562.048	10.2012	628.408	7.91521	642.576	10.6797
18	441.686	441.948	468.302	450.646	15.2918		542.93	529.025	545.707	539.221	8.93808		549.421	567.375	566.84	561.212	10.2148		36	563.381	13.0847	627.681	8.49476	651.576	10.1084
24	553.59	548.31	540	547.3	6.85127		589.7	577.225	587.146	584.691	6.59013		616.464	632.998	612.396	620.619	10.9112		42	565.381	10.633	627.681	15.3922	651.91	10.4048
30	573.59	558.31	554.242	562.048	10.2012		636.375	620.545	628.305	628.408	7.91521		647.502	649.905	630.323	642.576	10.6797		C2-2019
36	553.59	558.31	578.242	563.381	13.0847		630.023	618.261	634.759	627.681	8.49476		657.502	639.905	657.323	651.576	10.1084		6	48.7422	6.8325	84.6736	5.67246	116.798	5.77601
42	553.59	568.31	574.242	565.381	10.633		610.023	638.261	634.759	627.681	15.3922		657.502	639.905	658.323	651.91	10.4048		12	533.93	12.0499	550.729	8.37601	586.858	2.64311
	449.378	448.801	456.811				503.141	495.287	503.274				522.682	525.372	519.521				18	686.515	3.36965	720.939	8.23684	745.548	4.68
	C2N1						C2N2						C2N3						24	699.483	9.02522	719.269	4.1979	747.422	4.14012
6	50.7691	54.3319	41.1256	48.7422	6.8325		78.2629	89.0425	86.7155	84.6736	5.67246		122.398	117.135	110.86	116.798	5.77601		30	708.374	6.90716	742.937	6.01107	763.995	6.98126
12	547.641	529.124	525.025	533.93	12.0499		541.2	556.925	554.064	550.729	8.37601		583.98	589.177	587.416	586.858	2.64311		36	686.374	6.40083	729.604	12.3661	767.575	4.16421
18	686.661	689.809	683.074	686.515	3.36965		725.935	725.45	711.432	720.939	8.23684		749.098	740.244	747.301	745.548	4.68		42	715.374	4.14628	736.27	8.46961	757.575	9.29537
24	709.904	694.365	694.181	699.483	9.02522		715.043	723.438	719.325	719.269	4.1979		748.447	750.954	742.866	747.422	4.14012		C1-2020
30	716.145	702.934	706.043	708.374	6.90716		739.076	739.873	749.863	742.937	6.01107		769.385	766.491	756.109	763.995	6.98126		6	139.239	12.2457	119.046	12.3686	95.7168	5.93877
36	680.145	692.934	686.043	686.374	6.40083		733.076	715.873	739.863	729.604	12.3661		766.89	763.796	772.04	767.575	4.16421		12	285.175	9.64232	332.403	5.00921	370.428	6.95636
42	719.145	710.934	716.043	715.374	4.14628		733.076	745.873	729.863	736.27	8.46961		746.89	763.796	762.04	757.575	9.29537		18	468.366	9.23109	504.426	3.2819	513.715	5.67466
	587.201	582.062	578.791				609.381	613.782	613.018				641.013	641.656	639.804				24	508.66	8.24849	588.074	9.93231	598.172	15.2051
2020-amylopectin	C1N1						C1N2						C1N3						30	575.327	12.0327	602.135	7.49804	628.172	15.2051
6	149.593	142.402	125.722	139.239	12.2457		104.819	125.069	127.249	119.046	12.3686		90.5238	94.4348	102.192	95.7168	5.93877		36	568.66	9.45057	588.802	9.65549	642.505	10.2782
12	292.03	274.149	289.346	285.175	9.64232		335.119	335.467	326.622	332.403	5.00921		378.428	367.048	365.807	370.428	6.95636		42	578.66	14.2954	605.469	12.8959	642.505	5.62961
18	473.618	457.707	473.771	468.366	9.23109		502.64	508.213	502.424	504.426	3.2819		517.221	507.168	516.755	513.715	5.67466		C2-2020
24	505.831	502.199	517.951	508.66	8.24849		580.354	599.279	584.59	588.074	9.93231		607.863	580.647	606.006	598.172	15.2051		6	51.7606	6.71048	87.2773	1.75044	102.588	10.0726
30	585.831	562.199	577.951	575.327	12.0327		601.768	609.81	594.828	602.135	7.49804		637.863	610.647	636.006	628.172	15.2051		12	483.35	7.08242	500.645	13.8803	540.39	9.1819
36	575.831	572.199	557.951	568.66	9.45057		581.768	599.81	584.828	588.802	9.65549		648.863	630.647	648.006	642.505	10.2782		18	623.379	5.20085	672.554	8.49834	687.879	9.82402
42	585.831	562.199	587.951	578.66	14.2954		601.768	619.81	594.828	605.469	12.8959		645.863	645.647	636.006	642.505	5.62961		24	680.031	5.39434	718.024	2.37986	737.286	7.95434
	452.652	439.007	447.235				472.605	485.352	473.624				503.803	490.891	501.54				30	651.361	6.67473	728.408	7.91521	709.243	8.60847
	C2N1						C2N2						C2N3						36	688.361	8.35534	734.348	14.1313	751.576	7.21307
6	55.4834	55.7843	44.0139	51.7606	6.71048		87.6938	85.3561	88.7818	87.2773	1.75044		100.828	93.5117	113.425	102.588	10.0726		42	688.361	8.35534	734.348	14.1313	751.91	5.68243
12	486.74	488.099	475.209	483.35	7.08242		484.618	508.539	508.778	500.645	13.8803		548.074	542.874	530.222	540.39	9.1819
18	628.961	618.67	622.505	623.379	5.20085		662.93	679.025	675.707	672.554	8.49834		689.421	677.375	696.84	687.879	9.82402		C1-2019
24	683.758	673.846	682.491	680.031	5.39434		720.7	717.225	716.146	718.024	2.37986		746.464	732.998	732.396	737.286	7.95434		6	153.634	7.06042	127.026	8.10273	88.8465	7.10953
30	656.996	653.099	643.99	651.361	6.67473		736.375	720.545	728.305	728.408	7.91521		717.502	709.905	700.323	709.243	8.60847		12	469.449	13.4376	503.36	10.2597	559.384	13.7336
36	697.996	683.099	683.99	688.361	8.35534		740.023	718.261	744.759	734.348	14.1313		747.502	759.905	747.323	751.576	7.21307		18	660.215	18.7007	720.646	12.5398	724.088	9.10492
42	697.996	683.099	683.99	688.361	8.35534		740.023	718.261	744.759	734.348	14.1313		747.502	749.905	758.323	751.91	5.68243		24	789.474	8.46816	804.88	4.70922	816.708	12.4394
	558.276	550.814	548.027				596.052	592.459	601.034				613.899	609.496	611.265				30	816.621	10.8146	871.9	10.6469	855.964	5.81758
																			36	819.617	15.5074	863.403	10.8911	871.634	10.0554
2019-Total starch	C1N1						C1N2						C1N3						42	818.37	15.0017	870.632	13.7901	873.403	11.7533
6	145.484	157.894	157.523	153.634	7.06042		136.289	123.54	121.25	127.026	8.10273		92.841	93.0603	80.6381	88.8465	7.10953		C2-2019
12	469.798	455.84	482.708	469.449	13.4376		507.896	491.614	510.57	503.36	10.2597		553.333	575.104	549.715	559.384	13.7336		6	77.26	6.54208	121.272	5.48612	154.393	6.51606
18	646.864	652.194	681.589	660.215	18.7007		731.079	706.734	724.125	720.646	12.5398		716.386	734.137	721.743	724.088	9.10492		12	624.536	18.2019	631.842	7.92547	662.801	2.53129
24	798.973	786.734	782.715	789.474	8.46816		805.466	799.904	809.268	804.88	4.70922		817.283	828.85	803.991	816.708	12.4394		18	817.362	7.26738	837.257	10.0339	852.743	9.1133
30	828.941	808.695	812.228	816.621	10.8146		883.704	863.023	868.972	871.9	10.6469		858.106	860.407	849.379	855.964	5.81758		24	851.244	10.5713	848.932	8.43164	872.086	2.07168
36	812.286	809.134	837.431	819.617	15.5074		870.879	850.907	868.422	863.403	10.8911		880.826	860.894	873.181	871.634	10.0554		30	865.27	9.76059	882.906	4.59598	894.47	3.67994
42	802.251	820.935	831.924	818.37	15.0017		855.136	875.205	881.555	870.632	13.7901		881.789	859.969	878.451	873.403	11.7533		36	843.608	4.0218	873.394	15.6772	891.474	5.08493
	643.514	641.632	655.16				684.35	672.99	683.452				685.795	687.489	679.585				42	873.52	8.06336	880.868	12.1546	891.26	12.4646
	C2N1						C2N2						C2N3						C1-2020
6	79.1247	82.6673	69.988	77.26	6.54208		116.571	127.299	119.945	121.272	5.48612		160.466	155.204	147.51	154.393	6.51606		6	142.155	3.62572	126.763	6.85995	105.867	5.52434
12	645.072	618.143	610.394	624.536	18.2019		622.92	634.537	638.068	631.842	7.92547		660.024	663.397	664.981	662.801	2.53129		12	424.868	3.933	453.687	12.2082	471.401	11.4526
18	824.57	817.48	810.036	817.362	7.26738		839.483	845.991	826.297	837.257	10.0339		858.679	842.25	857.301	852.743	9.1133		18	661.616	8.57574	679.533	2.52846	675.104	12.0792
24	862.678	849.227	841.826	851.244	10.5713		839.564	855.913	851.32	848.932	8.43164		874.232	871.928	870.097	872.086	2.07168		24	719.818	8.57178	780.278	10.9846	778.618	10.4596
30	875.609	856.215	863.986	865.27	9.76059		882.626	878.456	887.635	882.906	4.59598		896.312	896.865	890.233	894.47	3.67994		30	794.387	16.0198	804.098	5.84106	826.288	12.8956
36	841.028	848.242	841.554	843.608	4.0218		875.207	856.889	888.086	873.394	15.6772		895.844	885.893	892.684	891.474	5.08493		36	782.973	6.97909	798.372	6.66735	844.034	8.99256
42	877.899	864.215	878.446	873.52	8.06336		874.801	894.862	872.941	880.868	12.1546		877.567	901.947	894.265	891.26	12.4646		42	797.95	16.8304	815.015	11.946	842.078	5.33992
	715.14	705.17	702.319				721.596	727.707	726.328				746.161	745.355	745.296				C2-2020
2020-Total starch	C1N1						C1N2						C1N3						6	58.2039	7.78695	104.059	3.07092	129.912	11.6253
6	143.742	144.716	138.006	142.155	3.62572		122.648	122.959	134.682	126.763	6.85995		101.089	104.595	111.916	105.867	5.52434		12	562.941	9.69298	572.635	7.3186	598.933	9.8496
12	428.366	420.611	425.627	424.868	3.933		455.761	464.726	440.575	453.687	12.2082		484.617	465.188	464.396	471.401	11.4526		18	743.954	1.35872	782.453	6.82735	780.411	15.6672
18	667.849	651.836	665.164	661.616	8.57574		680.045	681.766	676.788	679.533	2.52846		682.259	661.158	681.895	675.104	12.0792		24	818.608	8.05375	839.299	4.99241	846.441	12.3713
24	718.407	712.039	729.007	719.818	8.57178		778.639	791.99	770.204	780.278	10.9846		783.95	766.566	785.337	778.618	10.4596		30	796.229	11.6504	859.018	12.9875	826.237	12.7521
30	810.246	778.211	794.704	794.387	16.0198		807.875	807.048	797.37	804.098	5.84106		827.606	812.784	838.474	826.288	12.8956		36	832.655	8.29193	863.505	12.759	874.551	11.4297
36	789.999	782.88	776.042	782.973	6.97909		791.304	804.549	799.262	798.372	6.66735		852.216	834.406	845.48	844.034	8.99256		42	834.952	11.2744	865.258	11.4335	876.033	3.96789
42	810.388	778.799	804.663	797.95	16.8304		806.945	828.738	809.361	815.015	11.946		840.739	847.96	837.535	842.078	5.33992
	624.143	609.87	619.03				634.745	643.111	632.606				653.211	641.808	652.148
	C2N1						C2N2						C2N3
6	64.2242	60.9775	49.4098	58.2039	7.78695		101.807	102.814	107.557	104.059	3.07092		132.679	117.152	139.904	129.912	11.6253
12	568.968	568.096	551.76	562.941	9.69298		564.413	575.055	578.436	572.635	7.3186		605.57	603.613	587.616	598.933	9.8496
18	744.434	742.42	745.007	743.954	1.35872		774.957	788.316	784.085	782.453	6.82735		779.96	764.974	796.299	780.411	15.6672
24	826.638	810.531	818.655	818.608	8.05375		843.979	834.044	839.874	839.299	4.99241		859.809	835.396	844.119	846.441	12.3713
30	800.343	805.265	783.08	796.229	11.6504		873.235	847.776	856.043	859.018	12.9875		836.874	829.737	812.1	826.237	12.7521
36	841.748	830.703	825.513	832.655	8.29193		872.7	848.938	868.875	863.505	12.759		868.246	887.744	867.662	874.551	11.4297
42	847.282	825.169	832.405	834.952	11.2744		873.65	852.236	869.889	865.258	11.4335		871.489	877.791	878.817	876.033	3.96789
	670.52	663.309	657.976				700.677	692.74	700.68				707.804	702.344	703.788
N1-6	4.65598	4.3823	4.09849	4.37892	b	28.3556	28.3354	28.8624	28.5178	b	4.14917	2.31455	2.28414	2.91596	b	8.7408	5.19319	5.39591	6.4433	c
N2	7.97046	8.38604	7.78801	8.04817	a	38.3077	38.257	33.2295	36.598	a	7.82856	7.88938	7.43325	7.71706	a	14.1129	17.4578	18.7755	16.7821	b
N3	10.5349	8.41645	9.41992	9.45708	a	38.0687	38.0687	36.6496	37.5957	a	10.5653	10.1599	9.724	10.1497	a	31.851	23.6408	26.4789	27.3236	a
N1-12	141.026	142.932	153.484	145.814	a	97.4312	89.0183	85.3693	90.6063	a	136.336	146.461	136.281	139.693	a	82.2271	79.9972	76.551	79.5918	a
N2	123.278	123.075	131.792	126.049	b	81.7203	77.6115	84.0047	81.1122	b	120.643	129.258	113.953	121.285	b	79.7945	66.5163	69.6584	71.9897	a
N3	105.259	112.23	109.493	108.994	c	76.0442	74.2197	77.5646	75.9428	b	106.189	98.1407	98.5895	100.973	c	57.4952	60.7387	57.3938	58.5426	b
N1-18	205.177	210.245	213.286	209.57	a	137.909	127.671	126.962	130.847	a	194.23	194.129	191.392	193.251	a	115.473	123.75	122.502	120.575	a
N2	188.149	177.709	178.418	181.425	b	113.548	120.541	114.865	116.318	b	177.405	173.553	174.364	175.107	b	112.027	109.29	108.378	109.899	b
N3	166.964	166.762	154.903	162.876	c	109.581	102.006	110	107.196	b	165.039	153.99	165.14	161.39	c	90.5387	87.5993	99.4584	92.5321	c
N1-24	245.383	238.424	242.715	242.174	a	152.774	154.862	147.645	151.76	a	212.577	209.84	211.056	211.158	a	142.88	136.685	136.165	138.576	a
N2	215.766	222.679	222.122	220.189	b	124.522	132.475	131.995	129.664	b	198.285	192.71	185.615	192.203	b	123.278	116.818	123.727	121.275	b
N3	200.819	195.852	191.595	196.089	c	125.785	120.974	127.231	124.663	b	176.087	185.919	179.33	180.445	c	113.345	102.398	111.723	109.155	c
N1-30	255.351	250.384	257.986	254.574	a	159.464	153.281	157.943	156.896	a	224.416	216.013	216.753	219.06	a	143.348	152.166	139.09	144.868	a
N2	247.33	242.478	240.667	243.492	b	143.55	138.584	137.773	139.969	b	206.107	197.238	202.542	201.962	b	136.86	127.231	127.738	130.61	b
N3	210.604	210.503	219.056	213.388	c	126.927	130.373	134.124	130.475	c	189.743	202.137	202.468	198.116	b	119.372	119.832	111.777	116.994	c
N1-36	258.696	250.824	259.189	256.236	a	160.883	155.308	155.511	157.234	a	214.168	210.681	218.091	214.313	a	143.753	147.605	141.523	144.294	a
N2	240.856	232.646	233.663	235.722	b	142.131	141.016	148.223	143.79	b	209.536	204.739	214.435	209.57	a	132.677	130.677	124.116	129.157	b
N3	223.324	220.99	215.858	220.057	c	128.954	122.096	120.644	123.898	c	203.353	203.758	197.474	201.528	b	120.744	127.839	120.339	122.974	b
N1-42	248.661	252.624	257.682	252.989	a	158.754	153.281	162.403	158.146	a	224.558	216.601	216.712	219.29	a	149.287	142.071	148.416	146.591	a
N2	245.113	236.944	246.796	242.951	b	141.726	148.989	143.078	144.598	b	205.177	208.928	214.533	209.546	b	133.627	133.975	125.13	130.911	b
N3	224.287	220.064	220.128	221.493	c	130.677	138.151	132.225	133.684	c	194.876	202.312	201.528	199.572	c	123.988	127.886	120.494	124.123	b
N1-6	140.828	153.512	153.425	149.255	a	50.7691	54.3319	41.1256	48.7422	c	149.593	142.402	125.722	139.239	a	55.4834	55.7843	44.0139	51.7606	b
N2	128.318	115.154	113.462	118.978	b	78.2629	89.0425	86.7155	84.6736	b	104.819	125.069	127.249	119.046	b	87.6938	85.3561	88.7818	87.2773	a
N3	82.3062	84.6439	71.2182	79.3894	c	122.398	117.135	110.86	116.798	a	90.5238	94.4348	102.192	95.7168	c	100.828	93.5117	113.425	102.588	a
N1-12	328.772	312.908	329.224	323.635	c	547.641	529.124	525.025	533.93	b	292.03	274.149	289.346	285.175	c	486.74	488.099	475.209	483.35	b
N2	384.618	368.539	378.778	377.312	b	541.2	556.925	554.064	550.729	b	335.119	335.467	326.622	332.403	b	484.618	508.539	508.778	500.645	b
N3	448.074	462.874	440.222	450.39	a	583.98	589.177	587.416	586.858	a	378.428	367.048	365.807	370.428	a	548.074	542.874	530.222	540.39	a
N1-18	441.686	441.948	468.302	450.646	c	686.661	689.809	683.074	686.515	c	473.618	457.707	473.771	468.366	b	628.961	618.67	622.505	623.379	c
N2	542.93	529.025	545.707	539.221	b	725.935	725.45	711.432	720.939	b	502.64	508.213	502.424	504.426	a	662.93	679.025	675.707	672.554	b
N3	549.421	567.375	566.84	561.212	a	749.098	740.244	747.301	745.548	a	517.221	507.168	516.755	513.715	a	689.421	677.375	696.84	687.879	a
N1-24	553.59	548.31	540	547.3	c	709.904	694.365	694.181	699.483	c	505.831	502.199	517.951	508.66	b	683.758	673.846	682.491	680.031	c
N2	589.7	577.225	587.146	584.691	b	715.043	723.438	719.325	719.269	b	580.354	599.279	584.59	588.074	a	720.7	717.225	716.146	718.024	b
N3	616.464	632.998	612.396	620.619	a	748.447	750.954	742.866	747.422	a	607.863	580.647	606.006	598.172	a	746.464	732.998	732.396	737.286	a
N1-30	573.59	558.31	554.242	562.048	c	716.145	702.934	706.043	708.374	c	585.831	562.199	577.951	575.327	c	656.996	653.099	643.99	651.361	c
N2	636.375	620.545	628.305	628.408	b	739.076	739.873	749.863	742.937	b	601.768	609.81	594.828	602.135	b	736.375	720.545	728.305	728.408	a
N3	647.502	649.905	630.323	642.576	a	769.385	766.491	756.109	763.995	a	637.863	610.647	636.006	628.172	a	717.502	709.905	700.323	709.243	b
N1-36	553.59	558.31	578.242	563.381	c	680.145	692.934	686.043	686.374	c	575.831	572.199	557.951	568.66	b	697.996	683.099	683.99	688.361	b
N2	630.023	618.261	634.759	627.681	b	733.076	715.873	739.863	729.604	b	581.768	599.81	584.828	588.802	b	740.023	718.261	744.759	734.348	a
N3	657.502	639.905	657.323	651.576	a	766.89	763.796	772.04	767.575	a	648.863	630.647	648.006	642.505	a	747.502	759.905	747.323	751.576	a
N1-42	553.59	568.31	574.242	565.381	c	719.145	710.934	716.043	715.374	c	585.831	562.199	587.951	578.66	c	697.996	683.099	683.99	688.361	b
N2	610.023	638.261	634.759	627.681	b	733.076	745.873	729.863	736.27	b	601.768	619.81	594.828	605.469	b	740.023	718.261	744.759	734.348	a
N3	657.502	639.905	658.323	651.91	a	746.89	763.796	762.04	757.575	a	645.863	645.647	636.006	642.505	a	747.502	749.905	758.323	751.91	a
N1-6	145.484	157.894	157.523	153.634	a	79.1247	82.6673	69.988	77.26	c	143.742	144.716	138.006	142.155	a	64.2242	60.9775	49.4098	58.2039	c
N2	136.289	123.54	121.25	127.026	b	116.571	127.299	119.945	121.272	b	122.648	122.959	134.682	126.763	b	101.807	102.814	107.557	104.059	b
N3	92.841	93.0603	80.6381	88.8465	c	160.466	155.204	147.51	154.393	a	101.089	104.595	111.916	105.867	c	132.679	117.152	139.904	129.912	a
N1-12	469.798	455.84	482.708	469.449	c	645.072	618.143	610.394	624.536	b	428.366	420.611	425.627	424.868	c	568.968	568.096	551.76	562.941	b
N2	507.896	491.614	510.57	503.36	b	622.92	634.537	638.068	631.842	b	455.761	464.726	440.575	453.687	b	564.413	575.055	578.436	572.635	b
N3	553.333	575.104	549.715	559.384	a	660.024	663.397	664.981	662.801	a	484.617	465.188	464.396	471.401	a	605.57	603.613	587.616	598.933	a
N1-18	646.864	652.194	681.589	660.215	b	824.57	817.48	810.036	817.362	b	667.849	651.836	665.164	661.616	b	744.434	742.42	745.007	743.954	b
N2	731.079	706.734	724.125	720.646	a	839.483	845.991	826.297	837.257	ab	680.045	681.766	676.788	679.533	a	774.957	788.316	784.085	782.453	a
N3	716.386	734.137	721.743	724.088	a	858.679	842.25	857.301	852.743	a	682.259	661.158	681.895	675.104	ab	779.96	764.974	796.299	780.411	a
N1-24	798.973	786.734	782.715	789.474	b	862.678	849.227	841.826	851.244	b	718.407	712.039	729.007	719.818	b	826.638	810.531	818.655	818.608	b
N2	805.466	799.904	809.268	804.88	ab	839.564	855.913	851.32	848.932	b	778.639	791.99	770.204	780.278	a	843.979	834.044	839.874	839.299	a
N3	817.283	828.85	803.991	816.708	a	874.232	871.928	870.097	872.086	a	783.95	766.566	785.337	778.618	a	859.809	835.396	844.119	846.441	a
N1-30	828.941	808.695	812.228	816.621	c	875.609	856.215	863.986	865.27	b	810.246	778.211	794.704	794.387	b	800.343	805.265	783.08	796.229	c
N2	883.704	863.023	868.972	871.9	a	882.626	878.456	887.635	882.906	a	807.875	807.048	797.37	804.098	b	873.235	847.776	856.043	859.018	a
N3	858.106	860.407	849.379	855.964	b	896.312	896.865	890.233	894.47	a	827.606	812.784	838.474	826.288	a	836.874	829.737	812.1	826.237	b
N1-36	812.286	809.134	837.431	819.617	b	841.028	848.242	841.554	843.608	c	789.999	782.88	776.042	782.973	b	841.748	830.703	825.513	832.655	b
N2	870.879	850.907	868.422	863.403	a	875.207	856.889	888.086	873.394	b	791.304	804.549	799.262	798.372	b	872.7	848.938	868.875	863.505	a
N3	880.826	860.894	873.181	871.634	a	895.844	885.893	892.684	891.474	a	852.216	834.406	845.48	844.034	a	868.246	887.744	867.662	874.551	a
N1-42	802.251	820.935	831.924	818.37	b	877.899	864.215	878.446	873.52	a	810.388	778.799	804.663	797.95	b	847.282	825.169	832.405	834.952	b
N2	855.136	875.205	881.555	870.632	a	874.801	894.862	872.941	880.868	a	806.945	828.738	809.361	815.015	b	873.65	852.236	869.889	865.258	a
N3	881.789	859.969	878.451	873.403	a	877.567	901.947	894.265	891.26	a	840.739	847.96	837.535	842.078	a	871.489	877.791	878.817	876.033	a

## Sheet: 7
2019-protein	C1N1						C1N2						C1N3
6	65.1673	62.8762	65.5217	64.5217	1.43608		69.3364	68.1249	69.9306	69.1306	0.920302		70.3136	70.8646	70.4891	70.5558	0.281486		C1-2019	C1N1		C1N2		C1N3
12	66.8202	60.4786	66.6494	64.6494	3.61302		70.6549	70.8171	69.236	70.236	0.869814		73.9317	74.2454	73.0385	73.7385	0.626188		6	64.5217	1.43608	69.1306	0.920302	70.5558	0.281486
18	66.9194	66.0756	64.9975	65.9975	0.963326		70.0264	71.2366	70.6315	70.6315	0.605084		74.8962	74.9294	74.1628	74.6628	0.433331		12	64.6494	3.61302	70.236	0.869814	73.7385	0.626188
24	68.1657	68.4969	65.3313	67.3313	1.73995		70.4964	73.6602	72.0783	72.0783	1.58186		75.9055	74.6849	75.2952	75.2952	0.610265		18	65.9975	0.963326	70.6315	0.605084	74.6628	0.433331
30	69.8561	69.4714	66.6638	68.6638	1.7427		72.9618	73.2495	71.6056	72.6056	0.87789		75.8742	74.8721	74.1732	74.9732	0.85499		24	67.3313	1.73995	72.0783	1.58186	75.2952	0.610265
36	74.1581	72.8668	70.5124	72.5124	1.84847		80.9465	81.4186	79.6826	80.6826	0.897619		79.7411	79.8105	79.7758	79.7758	0.0346906		30	68.6638	1.7427	72.6056	0.87789	74.9732	0.85499
42	73.3075	73.6999	70.5037	72.5037	1.74313		81.3458	83.4997	83.9228	82.9228	1.38195		87.2185	89.1619	88.1902	88.1902	0.971717		36	72.5124	1.84847	80.6826	0.897619	79.7758	0.0346906
	69.1992	67.7093	67.1685				73.6812	74.5724	73.8696				76.8401	76.9384	76.4464				42	72.5037	1.74313	82.9228	1.38195	88.1902	0.971717
	C2N1						C2N2						C2N3						C2-2019
6	64.9257	64.3923	61.659	63.659	1.75246		66.6518	65.3444	66.7481	66.2481	0.784096		72.6111	73.7805	71.6958	72.6958	1.04492		6	63.659	1.75246	66.2481	0.784096	72.6958	1.04492
12	65.5487	64.522	65.0354	65.0354	0.513347		70.275	67.3108	67.2929	68.2929	1.71656		72.7087	73.6058	72.4073	72.9073	0.623435		12	65.0354	0.513347	68.2929	1.71656	72.9073	0.623435
18	67.0684	68.2976	66.183	67.183	1.06194		72.7433	71.9514	70.8474	71.8474	0.952248		75.4004	76.5043	74.4524	75.4524	1.02696		18	67.183	1.06194	71.8474	0.952248	75.4524	1.02696
24	72.0101	73.198	74.1041	73.1041	1.05012		75.9756	77.0144	76.495	76.495	0.519404		74.8933	74.5136	73.2034	74.2034	0.886592		24	73.1041	1.05012	76.495	0.519404	74.2034	0.886592
30	74.3949	77.9911	76.193	76.193	1.79813		79.4982	79.1656	77.8319	78.8319	0.881851		86.546	86.2979	84.922	85.922	0.874861		30	76.193	1.79813	78.8319	0.881851	85.922	0.874861
36	79.2436	79.6381	76.4408	78.4408	1.74324		79.9857	80.4839	78.7348	79.7348	0.901137		90.4825	90.118	87.3002	89.3002	1.74161		36	78.4408	1.74324	79.7348	0.901137	89.3002	1.74161
42	80.3454	81.0336	80.6895	80.6895	0.344113		90.2096	91.2005	89.2051	90.2051	0.997724		93.9483	94.165	92.5567	93.5567	0.872776		42	80.6895	0.344113	90.2051	0.997724	93.5567	0.872776
	71.9338	72.7247	71.4721				76.477	76.0673	75.3079				80.9415	81.2836	79.5054				C1-2020
2020-protein	C1N1						C1N2						C1N3						6	64.6259	0.989916	69.7834	0.888246	70.2692	1.08185
6	65.6054	64.6464	63.6259	64.6259	0.989916		70.4809	70.086	68.7834	69.7834	0.888246		71.0106	69.0278	70.7692	70.2692	1.08185		12	64.4953	1.45594	71.3604	0.867897	73.7137	0.647307
12	65.1378	65.5195	62.8286	64.4953	1.45594		71.8034	71.9174	70.3604	71.3604	0.867897		73.8368	74.2906	73.0137	73.7137	0.647307		18	67.7484	1.06435	71.8696	1.27929	74.7114	0.841415
18	68.8671	67.6296	66.7484	67.7484	1.06435		70.428	72.3111	72.8696	71.8696	1.27929		73.988	75.6348	74.5114	74.7114	0.841415		24	68.1742	1.09016	77.7889	0.927197	83.4609	5.13228
24	68.0121	69.3364	67.1742	68.1742	1.09016		77.9577	78.6201	76.7889	77.7889	0.927197		89.3645	80.9572	80.0609	83.4609	5.13228		30	71.179	0.952859	80.4551	0.905609	83.4331	0.349042
30	71.427	71.9833	70.1266	71.179	0.952859		81.2199	80.6903	79.4551	80.4551	0.905609		83.6758	83.5903	83.0331	83.4331	0.349042		36	74.1486	0.415674	85.5677	0.922456	88.0175	0.430973
36	74.0162	74.6144	73.8153	74.1486	0.415674		86.3854	85.75	84.5677	85.5677	0.922456		87.5865	88.4485	88.0175	88.0175	0.430973		42	76.9278	0.675761	87.4272	1.20323	88.6087	0.522254
42	77.6035	76.252	76.9278	76.9278	0.675761		86.224	88.6304	87.4272	87.4272	1.20323		88.9611	88.8563	88.0087	88.6087	0.522254		C2-2020
	70.0956	69.9974	68.7495				77.7856	78.2865	77.1789				81.2033	80.1151	79.6306				6	69.3827	0.89227	70.4338	0.902813	77.4713	0.801141
	C2N1						C2N2						C2N3						12	68.4911	1.01282	70.5811	1.1582	79.2702	0.41369
6	69.6679	70.0975	68.3827	69.3827	0.89227		71.1889	70.6787	69.4338	70.4338	0.902813		78.052	76.5574	77.8047	77.4713	0.801141		18	69.8674	0.871558	72.8745	0.884842	81.3675	0.949823
12	68.4659	69.5163	67.4911	68.4911	1.01282		70.3121	71.8502	69.5811	70.5811	1.1582		78.9946	79.7459	79.0702	79.2702	0.41369		24	71.3742	0.994871	73.0004	0.980591	81.5997	0.879605
18	70.2694	70.4655	68.8674	69.8674	0.871558		73.193	73.5561	71.8745	72.8745	0.884842		82.2576	81.4774	80.3675	81.3675	0.949823		30	72.0157	1.11106	73.1553	0.484632	83.8536	0.893698
24	72.4425	71.2059	70.4742	71.3742	0.994871		73.9604	73.0405	72.0004	73.0004	0.980591		81.9458	82.2537	80.5997	81.5997	0.879605		36	72.2646	1.33493	75.649	0.652085	85.1437	0.954375
30	73.2117	71.8197	71.0157	72.0157	1.11106		73.64	72.6707	73.1553	73.1553	0.484632		84.133	84.5743	82.8536	83.8536	0.893698		42	79.6635	0.959841	77.4585	1.16703	86.7423	0.867207
36	71.7487	73.7805	71.2646	72.2646	1.33493		75.201	76.3971	75.349	75.649	0.652085		85.2426	86.0447	84.1437	85.1437	0.954375
42	79.7496	80.5774	78.6635	79.6635	0.959841		76.9611	76.6226	78.7918	77.4585	1.16703		87.2876	87.197	85.7423	86.7423	0.867207		C1-2019	游离氨基酸
	72.2222	72.4947	70.8799				73.4938	73.5451	72.8837				82.559	82.5501	81.5117				6	130.481	1.78779	146.382	1.48892	147.327	1.79632
																			12	178.574	1.56817	194.492	1.75197	193.721	2.37243
2019-Free amino acid	C1N1						C1N2						C1N3						18	101.236	1.82591	119.722	1.78621	123.39	1.31343
6	131.026	131.932	128.484	130.481	1.78779		145.278	148.075	145.792	146.382	1.48892		145.259	148.23	148.493	147.327	1.79632		24	56.3225	1.17764	69.9511	1.59317	70.2597	0.842555
12	180.351	177.384	177.986	178.574	1.56817		195.33	192.478	195.667	194.492	1.75197		195.604	194.503	191.056	193.721	2.37243		30	57.5073	1.84563	73.5222	1.96292	63.4221	0.506025
18	102.696	101.824	99.1887	101.236	1.82591		120.856	120.646	117.663	119.722	1.78621		122.324	122.99	124.858	123.39	1.31343		36	70.3364	1.00412	81.4253	1.16999	75.9174	0.978564
24	55.661	55.6242	57.6821	56.3225	1.17764		68.1134	70.944	70.7957	69.9511	1.59317		69.287	70.7641	70.7281	70.2597	0.842555		42	68.1789	0.442355	76.3815	1.39068	77.3571	0.728034
30	55.3828	58.4236	58.7155	57.5073	1.84563		75.7658	72.6792	72.1217	73.5222	1.96292		63.8189	62.8522	63.5951	63.4221	0.506025		C2-2019
36	69.1774	70.9454	70.8862	70.3364	1.00412		81.1488	82.7087	80.4182	81.4253	1.16999		76.9645	75.7618	75.026	75.9174	0.978564		6	145.847	1.88462	156.318	1.35503	158.862	1.03224
42	68.656	67.7823	68.0985	68.1789	0.442355		77.9705	75.386	75.788	76.3815	1.39068		76.5349	77.6164	77.9199	77.3571	0.728034		12	204.146	1.97239	223.598	2.1786	233.684	3.94469
	94.7072	94.8451	94.4344				109.209	108.988	108.321				107.113	107.531	107.382				18	156.094	2.0468	135.331	0.747244	119.997	1.11323
	C2N1						C2N2						C2N3						24	62.5627	0.966486	72.9688	0.512312	81.5081	0.466522
6	146.909	143.671	146.962	145.847	1.88462		157.548	156.541	154.865	156.318	1.35503		158.581	160.006	158	158.862	1.03224		30	72.5672	1.28834	80.1901	1.02704	86.1316	1.02243
12	202.754	203.281	206.403	204.146	1.97239		221.726	225.989	223.078	223.598	2.1786		230.677	238.151	232.225	233.684	3.94469		36	79.1063	1.45087	81.4455	2.70708	82.6095	1.2314
18	153.774	156.862	157.645	156.094	2.0468		134.522	135.475	135.995	135.331	0.747244		118.785	120.974	120.231	119.997	1.11323		42	74.8511	0.51023	87.598	1.18547	89.5957	0.50218
24	61.4638	63.2808	62.9434	62.5627	0.966486		73.5502	72.5836	72.7727	72.9688	0.512312		82.0271	81.3734	81.1237	81.5081	0.466522		C1-2020
30	73.8829	71.308	72.5108	72.5672	1.28834		80.6312	79.0162	80.9229	80.1901	1.02704		84.9543	86.7965	86.6441	86.1316	1.02243		6	120.026	0.648605	131.618	2.21129	137.64	1.27624
36	77.4312	79.9183	79.9693	79.1063	1.45087		81.7203	78.6115	84.0047	81.4455	2.70708		83.0442	81.2197	83.5646	82.6095	1.2314		12	166.29	1.56489	180.546	1.37522	184.572	1.13897
42	75.3556	74.3354	74.8624	74.8511	0.51023		88.3077	88.257	86.2295	87.598	1.18547		90.0687	89.0687	89.6496	89.5957	0.50218		18	50.584	1.17955	69.7738	1.4919	72.723	1.09873
	113.082	113.237	114.471				119.715	119.496	119.695				121.163	122.513	121.634				24	48.8243	0.917257	51.5366	1.21448	59.4454	0.427732
2020-Free amino acid	C1N1						C1N2						C1N3						30	54.4937	0.501568	60.2956	0.223282	66.4493	0.303833
6	120.336	120.461	119.281	120.026	0.648605		133.643	129.258	131.953	131.618	2.21129		136.189	138.141	138.589	137.64	1.27624		36	54.3134	0.320964	69.5697	1.85187	62.5284	1.79069
12	164.558	167.601	166.712	166.29	1.56489		179.177	181.928	180.533	180.546	1.37522		184.876	183.312	185.528	184.572	1.13897		42	56.116	0.884369	66.0504	1.08244	67.1497	0.579421
18	49.2305	51.1291	51.3924	50.584	1.17955		68.4046	69.5529	71.3638	69.7738	1.4919		72.0387	73.9904	72.14	72.723	1.09873		C2-2020
24	48.5767	49.84	48.0563	48.8243	0.917257		50.2849	52.7101	51.6148	51.5366	1.21448		59.0869	59.9189	59.3305	59.4454	0.427732		6	139.958	0.358819	121.656	1.853	100.876	0.986138
30	53.9156	54.8128	54.7528	54.4937	0.501568		60.1068	60.2379	60.542	60.2956	0.223282		66.7434	66.1366	66.4679	66.4493	0.303833		12	199.258	0.949637	209.577	1.23621	219.456	0.90064
36	54.1681	54.6813	54.0907	54.3134	0.320964		70.5359	70.7386	67.4345	69.5697	1.85187		63.3529	63.7584	60.474	62.5284	1.79069		18	123.242	1.57699	125.565	1.1179	131.865	0.587283
42	55.1492	56.3145	56.8841	56.116	0.884369		64.8286	66.8894	66.4333	66.0504	1.08244		66.5653	67.1599	67.724	67.1497	0.579421		24	51.9098	0.879567	62.2746	1.28677	61.1552	2.52187
	77.9906	79.2628	78.7385				89.5687	90.1879	89.9821				92.6932	93.2024	92.8935				30	69.2012	2.09302	71.6099	1.3193	78.6605	0.776708
	C2N1						C2N2						C2N3						36	54.2935	0.46994	59.4904	1.29082	61.6407	1.47125
6	140.227	140.097	139.551	139.958	0.358819		123.794	120.516	120.658	121.656	1.853		101.495	99.7387	101.394	100.876	0.986138		42	52.7766	0.841126	57.7821	0.877442	60.3236	0.417184
12	200.287	199.071	198.416	199.258	0.949637		208.627	210.975	209.13	209.577	1.23621		218.988	218.886	220.494	219.456	0.90064
18	121.473	123.75	124.502	123.242	1.57699		126.027	124.29	126.378	125.565	1.1179		132.539	131.599	131.458	131.865	0.587283
24	52.88	51.6849	51.1645	51.9098	0.879567		61.2781	61.8183	63.7273	62.2746	1.28677		63.3448	58.3979	61.723	61.1552	2.52187
30	71.3475	67.1659	69.0904	69.2012	2.09302		72.8604	70.2312	71.738	71.6099	1.3193		79.372	77.8319	78.7775	78.6605	0.776708
36	53.753	54.6046	54.523	54.2935	0.46994		60.6775	59.6775	58.1162	59.4904	1.29082		60.7441	60.8394	63.3387	61.6407	1.47125
42	53.7408	52.1932	52.3959	52.7766	0.841126		57.1129	57.4578	58.7755	57.7821	0.877442		59.851	60.6408	60.4789	60.3236	0.417184
	99.1012	98.3667	98.5203				101.483	100.709	101.218				102.333	101.133	102.524
	2019-籽粒蛋白质-C1					2019-籽粒蛋白质-C2					2020-籽粒蛋白质-C1					2020-籽粒蛋白质-C2
N1-6	65.1673	62.8762	65.5217	64.5217	b	64.9257	64.3923	61.659	63.659	c	65.6054	64.6464	63.6259	64.6259	b	69.6679	70.0975	68.3827	69.3827	b
N2	69.3364	68.1249	69.9306	69.1306	a	66.6518	65.3444	66.7481	66.2481	b	70.4809	70.086	68.7834	69.7834	a	71.1889	70.6787	69.4338	70.4338	b
N3	70.3136	70.8646	70.4891	70.5558	a	72.6111	73.7805	71.6958	72.6958	a	71.0106	69.0278	70.7692	70.2692	a	78.052	76.5574	77.8047	77.4713	a
N1-12	66.8202	60.4786	66.6494	64.6494	c	65.5487	64.522	65.0354	65.0354	b	65.1378	65.5195	62.8286	64.4953	c	68.4659	69.5163	67.4911	68.4911	c
N2	70.6549	70.8171	69.236	70.236	b	70.275	67.3108	67.2929	68.2929	b	71.8034	71.9174	70.3604	71.3604	b	70.3121	71.8502	69.5811	70.5811	b
N3	73.9317	74.2454	73.0385	73.7385	a	72.7087	73.6058	72.4073	72.9073	a	73.8368	74.2906	73.0137	73.7137	a	78.9946	79.7459	79.0702	79.2702	a
N1-18	66.9194	66.0756	64.9975	65.9975	c	67.0684	68.2976	66.183	67.183	c	68.8671	67.6296	66.7484	67.7484	c	70.2694	70.4655	68.8674	69.8674	c
N2	70.0264	71.2366	70.6315	70.6315	b	72.7433	71.9514	70.8474	71.8474	b	70.428	72.3111	72.8696	71.8696	b	73.193	73.5561	71.8745	72.8745	b
N3	74.8962	74.9294	74.1628	74.6628	a	75.4004	76.5043	74.4524	75.4524	a	73.988	75.6348	74.5114	74.7114	a	82.2576	81.4774	80.3675	81.3675	a
N1-24	68.1657	68.4969	65.3313	67.3313	c	72.0101	73.198	74.1041	73.1041	b	68.0121	69.3364	67.1742	68.1742	c	72.4425	71.2059	70.4742	71.3742	b
N2	70.4964	73.6602	72.0783	72.0783	b	75.9756	77.0144	76.495	76.495	a	77.9577	78.6201	76.7889	77.7889	b	73.9604	73.0405	72.0004	73.0004	b
N3	75.9055	74.6849	75.2952	75.2952	a	74.8933	74.5136	73.2034	74.2034	ab	89.3645	80.9572	80.0609	83.4609	a	81.9458	82.2537	80.5997	81.5997	a
N1-30	69.8561	69.4714	66.6638	68.6638	c	74.3949	77.9911	76.193	76.193	c	71.427	71.9833	70.1266	71.179	c	73.2117	71.8197	71.0157	72.0157	c
N2	72.9618	73.2495	71.6056	72.6056	b	79.4982	79.1656	77.8319	78.8319	b	81.2199	80.6903	79.4551	80.4551	b	73.64	72.6707	73.1553	73.1553	b
N3	75.8742	74.8721	74.1732	74.9732	a	86.546	86.2979	84.922	85.922	a	83.6758	83.5903	83.0331	83.4331	a	84.133	84.5743	82.8536	83.8536	a
N1-36	74.1581	72.8668	70.5124	72.5124	b	79.2436	79.6381	76.4408	78.4408	b	74.0162	74.6144	73.8153	74.1486	c	71.7487	73.7805	71.2646	72.2646	c
N2	80.9465	81.4186	79.6826	80.6826	a	79.9857	80.4839	78.7348	79.7348	b	86.3854	85.75	84.5677	85.5677	b	75.201	76.3971	75.349	75.649	b
N3	79.7411	79.8105	79.7758	79.7758	a	90.4825	90.118	87.3002	89.3002	a	87.5865	88.4485	88.0175	88.0175	a	85.2426	86.0447	84.1437	85.1437	a
N1-42	73.3075	73.6999	70.5037	72.5037	c	80.3454	81.0336	80.6895	80.6895	c	77.6035	76.252	76.9278	76.9278	b	79.7496	80.5774	78.6635	79.6635	b
N2	81.3458	83.4997	83.9228	82.9228	b	90.2096	91.2005	89.2051	90.2051	b	86.224	88.6304	87.4272	87.4272	a	76.9611	76.6226	78.7918	77.4585	c
N3	87.2185	89.1619	88.1902	88.1902	a	93.9483	94.165	92.5567	93.5567	a	88.9611	88.8563	88.0087	88.6087	a	87.2876	87.197	85.7423	86.7423	a
	2019-游离氨基酸-C1					2019-游离氨基酸-C2					2020-游离氨基酸-C1					2020-游离氨基酸-C2
N1-6	131.026	131.932	128.484	130.481	b	146.909	143.671	146.962	145.847	b	120.336	120.461	119.281	120.026	c	140.227	140.097	139.551	139.958	a
N2	145.278	148.075	145.792	146.382	a	157.548	156.541	154.865	156.318	a	133.643	129.258	131.953	131.618	b	123.794	120.516	120.658	121.656	b
N3	145.259	148.23	148.493	147.327	a	158.581	160.006	158	158.862	a	136.189	138.141	138.589	137.64	a	101.495	99.7387	101.394	100.876	c
N1-12	180.351	177.384	177.986	178.574	b	202.754	203.281	206.403	204.146	c	164.558	167.601	166.712	166.29	c	200.287	199.071	198.416	199.258	c
N2	195.33	192.478	195.667	194.492	a	221.726	225.989	223.078	223.598	b	179.177	181.928	180.533	180.546	b	208.627	210.975	209.13	209.577	b
N3	195.604	194.503	191.056	193.721	a	230.677	238.151	232.225	233.684	a	184.876	183.312	185.528	184.572	a	218.988	218.886	220.494	219.456	a
N1-18	102.696	101.824	99.1887	101.236	c	153.774	156.862	157.645	156.094	a	49.2305	51.1291	51.3924	50.584	c	121.473	123.75	124.502	123.242	c
N2	120.856	120.646	117.663	119.722	b	134.522	135.475	135.995	135.331	b	68.4046	69.5529	71.3638	69.7738	b	126.027	124.29	126.378	125.565	b
N3	122.324	122.99	124.858	123.39	a	118.785	120.974	120.231	119.997	c	72.0387	73.9904	72.14	72.723	a	132.539	131.599	131.458	131.865	a
N1-24	55.661	55.6242	57.6821	56.3225	b	61.4638	63.2808	62.9434	62.5627	c	48.5767	49.84	48.0563	48.8243	c	52.88	51.6849	51.1645	51.9098	b
N2	68.1134	70.944	70.7957	69.9511	a	73.5502	72.5836	72.7727	72.9688	b	50.2849	52.7101	51.6148	51.5366	b	61.2781	61.8183	63.7273	62.2746	a
N3	69.287	70.7641	70.7281	70.2597	a	82.0271	81.3734	81.1237	81.5081	a	59.0869	59.9189	59.3305	59.4454	a	63.3448	58.3979	61.723	61.1552	a
N1-30	55.3828	58.4236	58.7155	57.5073	c	73.8829	71.308	72.5108	72.5672	c	53.9156	54.8128	54.7528	54.4937	c	71.3475	67.1659	69.0904	69.2012	c
N2	75.7658	72.6792	72.1217	73.5222	a	80.6312	79.0162	80.9229	80.1901	b	60.1068	60.2379	60.542	60.2956	b	72.8604	70.2312	71.738	71.6099	b
N3	63.8189	62.8522	63.5951	63.4221	b	84.9543	86.7965	86.6441	86.1316	a	66.7434	66.1366	66.4679	66.4493	a	79.372	77.8319	78.7775	78.6605	a
N1-36	69.1774	70.9454	70.8862	70.3364	c	77.4312	79.9183	79.9693	79.1063	b	54.1681	54.6813	54.0907	54.3134	c	53.753	54.6046	54.523	54.2935	b
N2	81.1488	82.7087	80.4182	81.4253	a	81.7203	78.6115	84.0047	81.4455	ab	70.5359	70.7386	67.4345	69.5697	a	60.6775	59.6775	58.1162	59.4904	a
N3	76.9645	75.7618	75.026	75.9174	b	83.0442	81.2197	83.5646	82.6095	a	63.3529	63.7584	60.474	62.5284	b	60.7441	60.8394	63.3387	61.6407	a
N1-42	68.656	67.7823	68.0985	68.1789	b	75.3556	74.3354	74.8624	74.8511	c	55.1492	56.3145	56.8841	56.116	b	53.7408	52.1932	52.3959	52.7766	c
N2	77.9705	75.386	75.788	76.3815	a	88.3077	88.257	86.2295	87.598	b	64.8286	66.8894	66.4333	66.0504	a	57.1129	57.4578	58.7755	57.7821	b
N3	76.5349	77.6164	77.9199	77.3571	a	90.0687	89.0687	89.6496	89.5957	a	66.5653	67.1599	67.724	67.1497	a	59.851	60.6408	60.4789	60.3236	a

## Sheet: 8
2019	albumin						globulin						prolamin						glutelin
C1N1	11.3692	11.9304	9.79304	11.0309	1.10813	c	7.06231	7.0727	8.0725	7.4025	0.58026	a	15.5817	16.0935	16.5871	16.0874	0.502741		33.4783	34.2808	32.2402	33.3331	1.02802	c
C1N2	13.5087	12.9958	12.7883	13.0976	0.370848	b	6.08535	6.0805	6.08292	6.08292	0.00242306	b	18.0181	19.6192	19.0101	18.8825	0.808141		44.298	42.967	43.6186	43.6279	0.665564	b
C1N3	15.6175	15.6379	16.3134	15.8563	0.396044	a	5.09061	5.09713	4.09037	4.75937	0.57938	c	19.0371	20.0289	20.627	19.8977	0.80303		49.4233	51.9448	51.5071	50.9584	1.34735	a
C2N1	16.9965	16.1053	16.0978	16.3999	0.516685	c	9.07862	9.07055	9.07909	9.07609	0.00480134	a	16.015	18.838	17.3892	17.4141	1.41165		32.6937	32.6901	31.6868	32.3569	0.580291	b
C2N2	18.1584	18.4761	19.806	18.8135	0.874104	b	9.08978	9.08412	8.08695	8.75361	0.577357	ab	22.9574	20.0199	20.4788	21.1521	1.58022		36.7128	37.7013	37.7166	37.3769	0.575162	a
C2N3	21.6577	21.6652	24.8196	22.7142	1.82337	a	7.09222	8.09916	8.09819	7.76319	0.581079	b	26.0644	26.8012	25.6737	26.1798	0.572531		38.7337	38.7329	38.7304	38.7323	0.00171073	a
2020
C1N1	8.21073	7.35561	8.69303	8.08646	0.677315	c	7.07083	7.06376	8.0693	7.4013	0.578516	a	12.0069	12.6052	13.2061	12.6061	0.599626		38.1225	39.9306	39.1126	39.0553	0.905437	c
C1N2	9.66924	11.5665	11.9312	11.0556	1.21442	b	5.88107	6.07482	6.07995	6.01195	0.113368	b	17.6337	16.0405	17.2383	16.9709	0.829573		43.0665	43.7124	43.477	43.4186	0.326858	b
C1N3	13.3502	14.021	13.0856	13.4856	0.482175	a	5.08123	4.08502	5.08813	4.75146	0.577162	c	19.6446	19.857	18.0499	19.1838	0.987745		45.3363	46.4229	47.4815	46.4135	1.07265	a
C2N1	13.7727	13.9482	15.1843	14.3017	0.769326	c	8.08435	8.07803	9.08069	8.41436	0.57707	a	15.6882	17.6799	17.0701	16.8127	1.02046		39.9742	40.5147	40.9462	40.4784	0.487027	b
C2N2	17.6401	17.1781	16.3462	17.0548	0.655711	b	7.09021	7.0922	7.08821	7.09021	0.00199772	b	21.7094	22.7005	20.7061	21.7053	0.997216		44.9399	43.401	42.2302	43.5237	1.359	a
C2N3	20.6897	21.8258	22.6366	21.7174	0.977981	a	6.09095	7.09617	7.09356	6.76022	0.579611	b	22.7232	21.7191	21.7283	22.0569	0.577093		42.6045	43.6941	41.2522	42.5169	1.22332	a
C1	11.0309	1.10813	c	13.0976	0.370848	b	15.8563	0.396044	a
C2	16.3999	0.516685	c	18.8135	0.874104	b	22.7142	1.82337	a
C1	8.08646	0.677315	c	11.0556	1.21442	b	13.4856	0.482175	a
C2	14.3017	0.769326	c	17.0548	0.655711	b	21.7174	0.977981	a
C1	7.4025	0.58026	a	6.08292	0.00242306	b	4.75937	0.57938	c
C2	9.07609	0.00480134	a	8.75361	0.577357	ab	7.76319	0.581079	b
C1	7.4013	0.578516	a	6.01195	0.113368	b	4.75146	0.577162	c
C2	8.41436	0.57707	a	7.09021	0.00199772	b	6.76022	0.579611	b
C1	16.5874	0.0059405	b	19.2825	0.575364	a	20.2977	0.572052	a
C2	17.4141	1.41165	c	21.1521	1.58022	b	26.4465	0.669955	a
C1	12.6061	0.000850032	c	17.3042	0.574737	b	19.3171	0.577909	a
C2	17.0127	1.14707	b	21.7053	0.00450573	a	21.7236	1.00208	a
C1	33.3331	1.02802	c	43.6279	0.665564	b	50.9584	1.34735	a
C2	32.3569	0.580291	b	37.3769	0.575162	a	38.7323	0.00171073	a
C1	39.0553	0.905437	c	43.4186	0.326858	b	46.4135	1.07265	a
C2	40.4784	0.487027	b	43.5237	1.359	a	42.5169	1.22332	a

## Sheet: 9
2019	His						Arg						Glu						Ser						Gly						Thr						Asp						Ala						Pro
C175	2.85039	2.71585	2.78312	2.78312	0.0672723	c	4.8425	4.86262	5.05256	4.91923	0.115907	c	14.0296	14.3079	13.1688	13.8354	0.593884	c	3.05468	3.03628	3.29548	3.12881	0.14463	c	3.39468	3.28941	3.04205	3.24205	0.181025	c	1.39736	1.39561	1.38649	1.39316	0.00583952	a	12.5597	12.5619	12.5608	12.5608	0.00111302	a	4.89611	4.89775	4.69693	4.83026	0.115473	c	3.67004
C1150	3.43715	3.64043	3.43879	3.50546	0.116895	a	5.48843	5.59705	5.24274	5.44274	0.181521	b	15.1587	15.0709	15.1148	15.1148	0.0439125	b	3.71274	3.51203	3.56238	3.59572	0.104423	b	3.53429	3.49222	3.41326	3.47992	0.0614485	b	1.35954	1.36027	1.35786	1.35922	0.00123737	b	11.1442	12.0293	11.7367	11.6367	0.450933	b	5.29068	5.47114	5.28091	5.34758	0.107118	b	3.48829
C1225	3.1847	3.35752	3.27111	3.27111	0.0864108	b	5.88412	5.82878	5.80645	5.83978	0.0399874	a	16.3	16.4183	17.3591	16.6925	0.580373	a	3.87895	3.94115	3.96005	3.92672	0.0424328	a	3.9525	3.94803	3.80026	3.90026	0.0866313	a	1.30706	1.34152	1.34929	1.33262	0.0224738	b	11.8047	10.1589	10.4818	10.8151	0.872043	b	6.1254	6.16704	6.04622	6.11289	0.061375	a	3.23116
C275	3.28038	3.33239	3.30638	3.30638	0.0260049	a	3.83015	4.07664	4.00339	3.97006	0.126581	c	17.4832	17.2419	16.8626	17.1959	0.312866	b	4.0005	4.16217	4.28133	4.148	0.140951	c	4.34351	4.21171	4.17761	4.24428	0.0876136	c	1.56272	1.58856	1.57564	1.57564	0.0129187	a	14.2847	14.3169	14.6008	14.4008	0.173954	a	5.15177	5.56122	5.35649	5.35649	0.204724	c	4.9164
C2150	2.2958	2.27944	2.28762	2.28762	0.00818288	b	4.17587	4.17988	4.37787	4.24454	0.115487	b	18.1054	18.5974	17.3514	18.0181	0.627571	b	4.51734	4.50309	4.71022	4.57688	0.11569	b	4.66497	4.65501	4.45999	4.59332	0.115577	b	1.42469	1.42449	1.44459	1.43126	0.0115474	b	14.1189	14.0121	14.0655	14.0655	0.0533898	a	6.23438	6.27239	6.45338	6.32005	0.117024	b	3.8261
C2225	2.08045	2.03371	1.85708	1.99041	0.117811	c	4.7067	4.8237	4.8152	4.78187	0.0652351	a	19.7244	19.8064	19.9654	19.8321	0.122522	a	4.8597	4.97172	4.96571	4.93237	0.0630115	a	4.78682	4.71614	4.95148	4.81815	0.120757	a	1.36996	1.33827	1.38411	1.36411	0.0234721	c	13.5288	13.5374	13.6331	13.5664	0.0578963	a	6.8256	6.79379	6.6597	6.7597	0.0880509	a	3.20411
2020	His						Arg						Glu						Ser						Gly						Thr						Asp						Ala						Pro
C175	1.72449	1.78064	1.60256	1.70256	0.0910385	b	4.32551	4.3335	4.0295	4.2295	0.173251	c	13.3458	13.4427	12.3943	13.061	0.579379	b	3.18217	3.08264	3.0824	3.11574	0.0575288	c	3.14294	3.1526	3.04777	3.11443	0.0579369	c	1.57056	1.57252	1.56154	1.56821	0.00585608	a	11.7754	11.8634	11.7194	11.7861	0.0725985	a	3.9384	3.94505	3.74173	3.87506	0.115518	c	2.98146
C1150	2.18103	1.97069	1.97586	2.04253	0.119976	b	4.74733	4.62297	4.73515	4.70182	0.068554	b	14.8616	14.9855	13.9235	14.5902	0.580661	a	3.38736	3.39145	3.4894	3.42274	0.0577713	b	3.50292	3.49453	3.49872	3.49872	0.00419414	b	1.48509	1.47201	1.48855	1.48188	0.0087236	b	11.4094	11.0023	11.4558	11.2892	0.249545	b	4.42788	4.42022	4.22405	4.35738	0.115534	b	2.59228
C1225	2.47317	2.46896	2.57106	2.5044	0.0577733	a	5.08871	5.03087	5.25979	5.12646	0.119037	a	15.0595	15.0874	16.0735	15.4068	0.577518	a	3.81201	3.75167	3.73184	3.76517	0.0417566	a	3.74483	3.78882	3.86682	3.80016	0.0617822	a	1.34143	1.29688	1.30916	1.31582	0.0230107	c	10.2674	10.1022	10.0848	10.1515	0.100777	c	4.67657	4.67983	4.7782	4.71153	0.057758	a	1.97293
C275	2.20748	2.94158	2.07453	2.40786	0.466969	a	3.37427	3.43105	3.20266	3.336	0.118909	c	15.8361	15.406	15.821	15.6877	0.244102	b	3.8	4.08364	4.10171	3.99512	0.169217	c	3.85334	3.82324	3.73829	3.80496	0.0596645	c	1.46781	1.40987	1.46884	1.44884	0.033755	a	14.1528	14.9608	14.0568	14.3901	0.496562	a	4.54335	4.01271	4.47803	4.3447	0.289359	c	3.58843
C2150	1.75619	1.73271	1.74445	1.74445	0.0117411	b	3.50499	3.65305	3.77902	3.64568	0.137162	b	16.6152	16.9433	16.2793	16.6126	0.332037	b	4.23407	4.31149	4.37278	4.30611	0.0695095	b	4.08223	4.04454	3.91339	4.01339	0.0886289	b	1.29746	1.27444	1.28595	1.28595	0.0115108	b	12.7281	13.3312	13.0297	13.0297	0.301539	b	5.22857	5.20163	5.0151	5.14844	0.116253	b	3.32445
C2225	1.42069	1.58454	1.5983	1.53451	0.0988128	b	3.95287	3.93381	3.84334	3.91001	0.0585165	a	19.5861	18.3027	18.9444	18.9444	0.641679	a	4.81698	4.74871	4.88285	4.81618	0.067072	a	4.67891	4.48288	4.4809	4.54756	0.113756	a	1.23695	1.22794	1.24245	1.23578	0.00732315	c	11.2627	11.8019	11.0323	11.3656	0.395005	c	5.63957	5.45777	5.64867	5.58201	0.107687	a	2.71698
2019	C1N1			C1N2			C1N3				C2N1			C2N2			C2N3
His	2.78312	0.0672723	c	3.50546	0.116895	a	3.27111	0.0864108	b	His	3.30638	0.0260049	a	2.28762	0.00818288	b	1.99041	0.117811	c
Arg	4.91923	0.115907	c	5.44274	0.181521	b	5.83978	0.0399874	a	Arg	3.97006	0.126581	c	4.24454	0.115487	b	4.78187	0.0652351	a
Glu	13.8354	0.593884	c	15.1148	0.0439125	b	16.6925	0.580373	a	Glu	17.1959	0.312866	b	18.0181	0.627571	b	19.8321	0.122522	a
Ser	3.12881	0.14463	c	3.59572	0.104423	b	3.92672	0.0424328	a	Ser	4.148	0.140951	c	4.57688	0.11569	b	4.93237	0.0630115	a
Gly	3.24205	0.181025	c	3.47992	0.0614485	b	3.90026	0.0866313	a	Gly	4.24428	0.0876136	c	4.59332	0.115577	b	4.81815	0.120757	a
Thr	1.39316	0.00583952	a	1.35922	0.00123737	b	1.33262	0.0224738	b	Thr	1.57564	0.0129187	a	1.43126	0.0115474	b	1.36411	0.0234721	c
Asp	12.5608	0.00111302	a	11.6367	0.450933	b	10.8151	0.872043	b	Asp	14.4008	0.173954	a	14.0655	0.0533898	a	13.5664	0.0578963	a
Ala	4.83026	0.115473	c	5.34758	0.107118	b	6.11289	0.061375	a	Ala	5.35649	0.204724	c	6.32005	0.117024	b	6.7597	0.0880509	a
Pro	3.61918	0.0440614	a	3.43753	0.0446723	ab	3.24483	0.0324085	b	Pro	4.42121	0.431486	a	3.76857	0.115832	b	3.23319	0.0540935	c
Cys	0.725041	0.0443878	b	0.913266	0.0723474	a	0.995176	0.0630248	a	Cys	0.931667	0.0757188	b	1.26683	0.115328	a	1.02273	0.0162364	b
Lys	1.95175	0.0577391	b	2.23189	0.210141	a	1.6316	0.0289107	c	Lys	1.62329	0.0138581	a	1.69418	0.0086613	a	1.53442	0.0245167	a
Tyr	1.01971	0.014178	b	1.53111	0.120184	a	0.851179	0.0144819	b	Tyr	1.21847	0.173212	a	1.06267	0.0970836	ab	0.889115	0.0271599	b
Met	0.452062	0.00959956	b	0.702922	0.0235057	a	0.407786	0.00742141	c	Met	0.338192	0.0115703	a	0.288588	0.00362295	b	0.242083	0.00506952	c
Val	2.41028	0.0617824	a	2.57235	0.0383543	a	2.4149	0.022447	a	Val	2.66482	0.100749	a	2.34735	0.117442	b	2.05298	0.0427247	c
Ile	1.73651	0.043687	a	1.65504	0.0295456	ab	1.53082	0.0662915	b	Ile	1.83193	0.0365278	a	1.75817	0.0580713	a	1.55881	0.119829	b
Leu	4.8409	0.106759	a	4.3755	0.0396193	b	4.26691	0.0580467	b	Leu	5.73491	0.23094	a	5.21225	0.00217768	b	5.05563	0.059953	b
Phe	1.8673	0.116095	c	2.38009	0.0714813	b	2.8678	0.0644561	a	Phe	3.09074	0.0639359	c	3.41353	0.133999	b	3.69938	0.181213	a
Try	1.47215	0.0290955	b	1.64003	0.0427081	b	2.1094	0.228021	a	Try	1.62791	0.0661717	b	1.74398	0.0352515	b	1.98942	0.0724205	a
2020	C1N1			C1N2			C1N3				C2N1			C2N2			C2N3
His	1.70256	0.0910385	b	2.04253	0.119976	b	2.5044	0.0577733	a	His	2.40786	0.466969	a	1.74445	0.0117411	b	1.53451	0.0988128	b
Arg	4.2295	0.173251	c	4.70182	0.068554	b	5.12646	0.119037	a	Arg	3.336	0.118909	c	3.64568	0.137162	b	3.91001	0.0585165	a
Glu	13.061	0.579379	b	14.5902	0.580661	a	15.4068	0.577518	a	Glu	15.6877	0.244102	b	16.6126	0.332037	b	18.9444	0.641679	a
Ser	3.11574	0.0575288	c	3.42274	0.0577713	b	3.76517	0.0417566	a	Ser	3.99512	0.169217	c	4.30611	0.0695095	b	4.81618	0.067072	a
Gly	3.11443	0.0579369	c	3.49872	0.00419414	b	3.80016	0.0617822	a	Gly	3.80496	0.0596645	c	4.01339	0.0886289	b	4.54756	0.113756	a
Thr	1.56821	0.00585608	a	1.48188	0.0087236	b	1.31582	0.0230107	c	Thr	1.44884	0.033755	a	1.28595	0.0115108	b	1.23578	0.00732315	c
Asp	11.7861	0.0725985	a	11.2892	0.249545	b	10.1515	0.100777	c	Asp	14.3901	0.496562	a	13.0297	0.301539	b	11.3656	0.395005	c
Ala	3.87506	0.115518	c	4.35738	0.115534	b	4.71153	0.057758	a	Ala	4.3447	0.289359	c	5.14844	0.116253	b	5.58201	0.107687	a
Pro	2.9023	0.116144	a	2.52952	0.084511	b	1.90451	0.0684207	c	Pro	3.78027	0.168698	a	3.24242	0.174134	b	2.53671	0.161983	c
Cys	0.671484	0.0580625	c	1.06872	0.023319	a	0.877168	0.0573592	b	Cys	0.583333	0.0534634	b	0.955946	0.0557727	a	0.681679	0.0577435	b
Lys	1.92195	0.0282982	ab	2.07706	0.00840382	a	1.78127	0.0716022	b	Lys	2.20058	0.222978	a	1.91802	0.043147	b	1.76734	0.0580374	b
Tyr	1.74942	0.0416472	b	2.13171	0.0615901	a	1.74614	0.0590957	b	Tyr	1.17973	0.11782	a	1.14277	0.0325165	a	0.90695	0.0595429	b
Met	0.569292	0.0158365	b	0.783493	0.00754095	a	0.51058	0.00689499	c	Met	0.495013	0.00632302	a	0.489032	0.00442249	a	0.46045	0.00590417	b
Val	1.70057	0.115504	c	2.12818	0.107079	b	2.39941	0.0506694	a	Val	2.38353	0.0810152	a	2.20138	0.0601505	b	1.89625	0.0897263	c
Ile	1.73469	0.0657798	a	1.51926	0.102427	b	1.44015	0.0580529	b	Ile	1.60544	0.115479	a	1.53147	0.0577768	ab	1.43149	0.0435773	b
Leu	4.21979	0.11642	a	4.05059	0.030121	a	3.78952	0.0577684	b	Leu	5.12429	0.184506	a	4.90227	0.0585528	b	4.7226	0.0770139	b
Phe	1.35833	0.0417717	c	1.61511	0.115654	b	1.96678	0.0416555	a	Phe	2.3266	0.206846	c	2.75849	0.116162	b	3.15595	0.203535	a
Try	1.25427	0.057799	c	1.5305	0.0879759	b	1.83514	0.0497438	a	Try	1.39824	0.118753	c	1.67066	0.0682741	b	2.07632	0.108889	a
[truncated: 59 more columns]

## Sheet: 10
C1	RCG	DC	ADPG	GBSS	SS	BE	DBE	GDH	GOGAT	GS	ACC	IAA	GAs	ABA	ZRs	AC	APC	TC	FAA	PC	AMC	GLC	PMC	GNC
N1	81.6333	36.4833	15.54	23.096	9.34865	118.956	11.0638	20.8765	6.18733	2.62634	3.0331	472.881	0.90842	25.8981	4.4333	183.527	451.015	633.828	86.3489	69.6474	14.1828	8.07047	15.7983	33.086
N1	80.9333	35.6333	15.715	23.0542	9.35895	119.801	11.1349	20.961	6.01853	2.85302	2.99028	482.231	0.889182	24.9589	4.50544	181.847	443.904	625.751	87.0539	68.8534	14.0179	8.07162	17.4658	33.4855
N1	80.7	35.9667	15.9321	22.943	9.4242	119.549	10.8598	21.2264	6.2586	2.62274	3.07366	473.449	0.89427	25.4464	4.44115	184.358	452.023	637.095	86.5864	67.959	12.9454	8.5758	16.9881	31.9635
N2	73.8333	30.0167	19.1863	21.1566	12.0058	129.428	13.9678	25.5584	6.94314	3.46885	3.59556	567.331	1.14182	29.2902	4.97347	170.96	487.873	659.548	99.3888	75.7334	15.8335	7.58756	20.4878	40.5054
N2	73.6833	29.7667	18.9088	21.3546	12.0534	130.133	14.1397	25.5746	6.94992	3.43922	3.6547	567.78	1.14293	29.2861	4.84096	168.445	490.319	658.05	99.588	76.4294	15.7359	7.58231	19.8196	40.3341
N2	74.0167	30.1	19.2134	20.9271	11.9685	130.335	13.8709	25.6154	7.10661	3.62532	3.78589	565.091	1.15648	29.5774	4.76829	169.58	488.449	658.029	99.1515	75.5243	16.2971	7.08494	19.7445	40.6676
N3	65.4667	26.15	21.1161	19.4096	10.4385	142.535	12.7358	21.5964	7.13343	3.84112	3.89835	643.901	1.27081	36.3482	5.35617	156.26	513.242	669.503	99.9031	79.0217	18.6376	6.09141	22.5508	44.0785
N3	64.8667	25.9833	20.9475	19.2234	10.5544	143.334	12.6715	21.3502	6.98176	3.78027	3.97551	642.117	1.26885	36.396	5.30671	156.517	508.132	664.648	100.367	78.5267	18.6515	6.59815	23.415	45.3388
N3	65.9167	25.6667	20.9718	19.3436	10.728	143.151	12.5404	21.5218	7.11204	4.00157	3.93738	645.58	1.26984	36.46	5.13858	155.336	510.53	665.866	100.138	78.0385	20.5665	6.09428	23.1504	45.1187
C2
N1	26.8667	8.31667	23.0508	27.1312	12.7873	137.657	14.0375	30.5855	5.25569	4.12845	3.45021	498.154	0.975854	30.1728	3.84803	120.091	572.739	692.83	106.091	72.078	10.9917	7.57759	13.8476	39.0483
N1	27.7167	7.91667	22.9938	26.8933	12.8107	137.676	13.9705	30.9313	5.20454	4.24169	3.37515	501.643	0.969612	30.5751	3.78978	117.802	566.438	684.239	105.802	72.6097	10.6519	7.5709	15.1425	40.2227
N1	27.8833	8.23333	22.9771	27.0579	12.7984	138.16	14.0595	30.1219	5.2324	4.33792	3.24839	501.148	0.98525	30.3476	3.63562	116.738	563.409	680.147	106.496	71.176	11.9386	8.57499	15.1381	40.0294
N2	25.5	6.43333	25.778	24.8907	16.7419	150.707	15.9608	29.574	6.25189	4.22908	4.27547	557.808	1.19828	36.162	4.14976	108.42	602.716	711.137	110.599	74.9854	13.6547	6.48564	19.6716	44.0032
N2	24.9	6.03333	25.4837	24.9767	16.7767	149.871	15.7368	29.035	6.20526	4.27385	4.16782	557.227	1.20401	36.5958	4.09979	107.103	603.12	710.223	110.103	74.8062	14.3723	6.58351	19.3705	43.5567
N2	24.9667	6.51667	25.4561	25.0251	16.9803	150.774	16.2192	29.5977	6.21381	4.38519	4.05379	558.339	1.19592	36.4314	3.92205	106.478	607.026	713.504	110.457	74.0958	14.1387	6.58408	18.9722	42.8536
N3	20.4333	5.3	27.8859	22.6533	14.7896	169.673	14.426	28.2485	5.69818	4.62514	5.17564	626.223	1.15973	41.224	4.33727	99.5265	627.456	726.982	111.748	81.7502	17.02	5.58609	21.1839	43.9704
N3	20.2333	5.78333	27.5055	22.5688	14.9579	168.257	14.2226	28.0023	5.1507	4.77067	5.16448	626.573	1.16936	41.5112	4.37098	98.2731	625.576	723.849	111.823	81.9168	17.9234	5.59059	20.788	45.0585
N3	20.7833	5.06667	27.6716	22.2808	14.9826	170.071	14.4275	28.5104	5.39582	4.57581	5.06961	624.219	1.16131	41.7033	4.1055	99.0074	625.535	724.542	112.079	80.5085	17.8611	6.09084	19.8891	44.3668
C1	RCG	DC	His	Arg	Glu	Ser	Gly	Thr	Asp	Ala	Pro	Cys	Lys	Tyr	Met	Val	Ile	Leu	Phe	Try
N1	81.6333	36.4833	2.28744	4.584	13.6877	3.11842	3.26881	1.48396	12.1675	4.41726	3.32575	0.70371	1.97011	1.40534	0.519	2.10776	1.74495	4.51782	1.6167	1.31969
N1	80.9333	35.6333	2.24824	4.59806	13.8753	3.05946	3.22101	1.48407	12.2126	4.4214	3.27573	0.676149	1.94359	1.39045	0.50402	1.95309	1.72292	4.44286	1.65892	1.3734
N1	80.7	35.9667	2.19284	4.54103	12.7815	3.18894	3.04491	1.47401	12.1401	4.21933	3.18074	0.714929	1.89685	1.3579	0.50901	2.10542	1.73893	4.63034	1.56281	1.39654
N2	73.8333	30.0167	2.80909	5.11788	15.0102	3.55005	3.51861	1.42232	11.2768	4.85928	3.04029	0.954542	2.2798	1.79587	0.732132	2.35773	1.62427	4.22231	1.98994	1.61599
N2	73.6833	29.7667	2.80556	5.11001	15.0282	3.45174	3.49337	1.41614	11.5158	4.94568	2.92677	1.02411	2.09582	1.81694	0.76095	2.2928	1.53337	4.20377	2.03861	1.55787
N2	74.0167	30.1	2.70733	4.98895	14.5192	3.52589	3.45599	1.4232	11.5963	4.75248	2.98353	0.994327	2.08781	1.88141	0.736541	2.40027	1.60382	4.21304	1.96427	1.58193
N3	65.4667	26.15	2.82893	5.48641	15.6797	3.84548	3.84866	1.32425	11.036	5.40099	2.60204	0.866776	1.73999	1.27211	0.462482	2.40589	1.52062	4.03024	2.39508	1.89056
N3	64.8667	25.9833	2.91324	5.42982	15.7528	3.84641	3.86842	1.3192	10.1306	5.42344	2.55896	0.970568	1.67288	1.28354	0.460884	2.42508	1.46701	4.02619	2.39117	2.07064
N3	65.9167	25.6667	2.92109	5.53312	16.7163	3.84594	3.83354	1.32922	10.2833	5.41221	2.563	0.971172	1.70644	1.34033	0.454183	2.39049	1.46882	4.02821	2.46563	1.9556
C2
N1	26.8667	8.31667	2.74393	3.60221	16.6596	3.90025	4.09843	1.51527	14.2187	4.84756	4.25241	0.745	1.86813	1.10328	0.416658	2.55261	1.66637	5.44001	2.62193	1.5931
N1	27.7167	7.91667	3.13698	3.75384	16.324	4.1229	4.01747	1.49921	14.6389	4.78696	4.01573	0.77	2.04575	1.12825	0.421214	2.54574	1.70433	5.60252	2.79028	1.53304
N1	27.8833	8.23333	2.69046	3.60303	16.3418	4.19152	3.95795	1.52224	14.3288	4.91726	4.03407	0.7575	1.82194	1.36577	0.411936	2.47418	1.78535	5.24626	2.7138	1.41307
N2	25.5	6.43333	2.026	3.84043	17.3603	4.37571	4.3736	1.36107	13.4235	5.73148	3.57527	1.04594	1.81224	1.15825	0.39158	2.24837	1.60727	5.07014	3.18034	1.73547
N2	24.9	6.03333	2.00607	3.91646	17.7704	4.40729	4.34978	1.34946	13.6717	5.73701	3.60239	1.1935	1.78663	1.08053	0.38604	2.21703	1.61571	5.07771	3.12502	1.6925
N2	24.9667	6.51667	2.01604	4.07845	16.8154	4.5415	4.18669	1.36527	13.5476	5.73424	3.33883	1.09472	1.81943	1.06939	0.38881	2.3577	1.71149	5.02393	2.95268	1.69399
N3	20.4333	5.3	1.75057	4.32979	19.6552	4.83834	4.73287	1.30345	12.3957	6.23259	2.96054	0.86	1.64204	0.937605	0.353566	1.93046	1.53967	4.90789	3.45046	1.99818
N3	20.2333	5.78333	1.80912	4.37875	19.0545	4.86021	4.59951	1.28311	12.6697	6.12578	2.89269	0.872746	1.63972	0.898461	0.350634	1.98543	1.46731	4.82034	3.42153	2.13423
N3	20.7833	5.06667	1.72769	4.32927	19.4549	4.92428	4.71619	1.31328	12.3327	6.15418	2.80161	0.823873	1.67088	0.858033	0.3496	2.00795	1.47849	4.93912	3.41099	1.9662
